# Supplementary material for: Phenome-wide investigation of the causal associations between childhood BMI and adult trait outcomes: a two-sample Mendelian randomization study
Source: Genome Med. 2021 Mar 26;13:48. doi: 10.1186/s13073-021-00865-3 (PMC8004431; doi:10.1186/s13073-021-00865-3)
Supplement: Supplementary file 1 — Additional file 1. This file provides the details of Supplementary tables S1-S17. [file 13073_2021_865_MOESM1_ESM.xlsx]

## Sheet: Table S1
Table S1. 90 summary datasets from various other resources.
Trait	Type	Sample Size (Case)	URL
Atrial fibrillation	Circulatory system	133073 (17,931)	https://personal.broadinstitute.org/mvon/AtrialFibrillation_PRS_LDpred_rho0.003_v3.zip
Coronary artery disease	Circulatory system	194427 (63746)	http://www.cardiogramplusc4d.org/data-downloads/
Peripheral vascular disease	Circulatory system	174185 (6524)	http://cnsgenomics.com/data.html
Varicose veins	Circulatory system	174185 (5348)	http://cnsgenomics.com/data.html
Cardiovascular disease	Circulatory system	174185 (30909)	http://cnsgenomics.com/data.html
Dyslipidemia	Circulatory system	174185 (49842)	http://cnsgenomics.com/data.html
Crohn's disease	Digestive system	69268 (22575)	https://www.ibdgenetics.org/downloads.html
Inflammatory bowel	Digestive system	96486 (42950)	https://www.ibdgenetics.org/downloads.html
Ulcerative colitis	Digestive system	72647 (20417)	https://www.ibdgenetics.org/downloads.html
Peptic ulcer	Digestive system	174184 (3258）	http://cnsgenomics.com/data.html
Adiponectin	Endocrine, nutritional or metabolic traits	45891	https://www.mcgill.ca/genepi/adipogen-consortium
AUC insulin/AUC glucose	Endocrine, nutritional or metabolic traits	10831	ftp://ftp.sanger.ac.uk/pub/magic/
AUC of insulin levels	Endocrine, nutritional or metabolic traits	10831	ftp://ftp.sanger.ac.uk/pub/magic/
Corrected Insulin Response	Endocrine, nutritional or metabolic traits	10831	ftp://ftp.sanger.ac.uk/pub/magic/
Disposition index	Endocrine, nutritional or metabolic traits	10831	ftp://ftp.sanger.ac.uk/pub/magic/
Incremental insulin at 30 min	Endocrine, nutritional or metabolic traits	10831	ftp://ftp.sanger.ac.uk/pub/magic/
Insulin at 30 min	Endocrine, nutritional or metabolic traits	10831	ftp://ftp.sanger.ac.uk/pub/magic/
Insulin level at 30 min adjusted for BMI	Endocrine, nutritional or metabolic traits	10831	ftp://ftp.sanger.ac.uk/pub/magic/
Insulin response adjusted for insulin sensitivity	Endocrine, nutritional or metabolic traits	10831	ftp://ftp.sanger.ac.uk/pub/magic/
Fasting glucose	Endocrine, nutritional or metabolic traits	46186	ftp://ftp.sanger.ac.uk/pub/magic/MAGIC_FastingGlucose.txt
Fasting insulin	Endocrine, nutritional or metabolic traits	46186	ftp://ftp.sanger.ac.uk/pub/magic/MAGIC_ln_FastingInsulin.txt
HOMA-B	Endocrine, nutritional or metabolic traits	46186	ftp://ftp.sanger.ac.uk/pub/magic/MAGIC_ln_HOMA-B.txt
Insulin resistance	Endocrine, nutritional or metabolic traits	46186	ftp://ftp.sanger.ac.uk/pub/magic/MAGIC_ln_HOMA-IR.txt
HDL Cholesterol	Endocrine, nutritional or metabolic traits	188578	http://csg.sph.umich.edu//abecasis/public/lipids2013/
LDL Cholesterol	Endocrine, nutritional or metabolic traits	188578	http://csg.sph.umich.edu//abecasis/public/lipids2013/
Triglycerides	Endocrine, nutritional or metabolic traits	188578	http://csg.sph.umich.edu//abecasis/public/lipids2013/
Total Cholesterol	Endocrine, nutritional or metabolic traits	188578	http://csg.sph.umich.edu//abecasis/public/lipids2013/
Type 2 diabetes	Endocrine, nutritional or metabolic traits	898130 (74124)	http://diagram-consortium.org/downloads.html
Fasting proinsulin	Endocrine, nutritional or metabolic traits	10701	http://www.magicinvestigators.org/downloads/
Insulin sensitivity index	Endocrine, nutritional or metabolic traits	16753	http://www.magicinvestigators.org/downloads/
HbA1c	Endocrine, nutritional or metabolic traits	123665	http://www.magicinvestigators.org/downloads/
Log10Ferritin	Endocrine, nutritional or metabolic traits	48972	https://genepi.qimr.edu.au/general/downloadable.cgi
Serum Iron	Endocrine, nutritional or metabolic traits	48972	https://genepi.qimr.edu.au/general/downloadable.cgi
Transferrin	Endocrine, nutritional or metabolic traits	48972	https://genepi.qimr.edu.au/general/downloadable.cgi
Transferrin Saturation	Endocrine, nutritional or metabolic traits	48972	https://genepi.qimr.edu.au/general/downloadable.cgi
25-hydroxyvitamin D levels	Endocrine, nutritional or metabolic traits	42274	https://grasp.nhlbi.nih.gov/FullResults.aspx
Leptin	Endocrine, nutritional or metabolic traits	32161	https://walker06.u.hpc.mssm.edu/
Chronic kidney disease	Genitourinary system	110517	http://ckdgen.imbi.uni-freiburg.de/
Atopic dermatitis	Integumentary system	116863 (21339)	https://data.bris.ac.uk/data/dataset/28uchsdpmub118uex26ylacqm
Allergic diseases	Integumentary system	110361 (33593)	http://lianglab.rc.fas.harvard.edu/AsthmaAllergyHeritability/
Intelligence	Mental system	269867	http://ctg.cncr.nl/software/summary_statistics
Depression	Mental system	449848	http://ctg.cncr.nl/software/summary_statistics
Schizophrenia	Mental system	105318 (40675)	http://www.med.unc.edu/pgc/downloads/
Loneliness dichotomous score	Mental system	10760	https://www.med.unc.edu/pgc/results-and-downloads
Anxiety factor scores	Mental system	18186	https://www.med.unc.edu/pgc/results-and-downloads
Bipolar disorder	Mental system	16731 (7481)	https://www.med.unc.edu/pgc/results-and-downloads
Anxiety case control	Mental system	21770 (7016)	https://www.med.unc.edu/pgc/results-and-downloads
Major depressive disorder	Mental system	480359 (135458)	https://www.med.unc.edu/pgc/results-and-downloads
Loneliness continuous	Mental system	7437 (2853)	https://www.med.unc.edu/pgc/results-and-downloads
Obsessive compulsive disorder	Mental system	9725 (2688)	https://www.med.unc.edu/pgc/results-and-downloads
Post traumatic stress disorder	Mental system	9954 (5182)	https://www.med.unc.edu/pgc/results-and-downloads
Eating disorder	Mental system	14477 (3495)	https://www.med.unc.edu/pgc/results-and-downloads/downloads
Cognitive	Mental system	106736	https://www.thessgac.org/data
Subjective well being	Mental system	298420	https://www.thessgac.org/data
Depressive symptoms	Mental system	180866 (16471)	https://www.thessgac.org/data/Summary Statistics for Okbay et al. (2016)
Rheumatoid arthritis	Musculoskeletal system	58284 (14361)	http://plaza.umin.ac.jp/~yokada/datasource/files/GWASMetaResults/RA_GWASmeta_European_v2.txt.gz
Osteoporosis	Musculoskeletal system	174185 (7982)	http://cnsgenomics.com/data.html
Forearm BMD	Musculoskeletal system	8143	http://www.gefos.org/?q=content/data-release-2015
Lumbar spine BMD	Musculoskeletal system	28498	http://www.gefos.org/?q=content/data-release-2015
Femoral neck BMD	Musculoskeletal system	32735	http://www.gefos.org/?q=content/data-release-2015
Pancreatic cancer	Neoplasms	3835 (1896)	ftp://ftp.ncbi.nlm.nih.gov/dbgap/studies/phs000206/analyses/
Cervical cancer	Neoplasms	9347 (2866)	ftp://ftp.ebi.ac.uk/pub/databases/gwas/summary_statistics/LeoPJ_28806749_GCST004833
Ovarian cancer	Neoplasms	66450 (25509)	ftp://ftp.ebi.ac.uk/pub/databases/gwas/summary_statistics/PhelanCM_28346442_GCST004462
Breast cancer	Neoplasms	87170 (45290)	http://bcac.ccge.medschl.cam.ac.uk/bcacdata/icogs-complete-summary-results/
Ischemic stroke small vessel disease	Nervous system	36668 (2206)	http://cerebrovascularportal.org/informational/downloads
Ischemic stroke cardioembolic stroke	Nervous system	38169 (3697)	http://cerebrovascularportal.org/informational/downloads
Ischemic stroke large vessel disease	Nervous system	38270 (3808)	http://cerebrovascularportal.org/informational/downloads
Ischemic stroke	Nervous system	50282 (4108)	http://cerebrovascularportal.org/informational/downloads
White matter hyperintensity volumes on stroke	Nervous system	3670	http://cerebrovascularportal.org/informational/downloads
Intracerebral hemorrhage lobar	Nervous system	4890 (1148)	http://cerebrovascularportal.org/informational/downloads
Intracerebral hemorrhage nonlobar	Nervous system	5817 (2075)	http://cerebrovascularportal.org/informational/downloads
Intracerebral hemorrhage	Nervous system	6968 (3226)	http://cerebrovascularportal.org/informational/downloads
Amyotrophic lateral sclerosis	Nervous system	36052 (12577)	http://databrowser.projectmine.com/
Epilepsies	Nervous system	34853 (8696)	http://www.epigad.org/gwas_ilae2014/
Alzheimer's disease	Nervous system	74746 (26280)	http://www.pasteur-lille.fr/en/recherche/u744/igap/igap_download.php
Parkinson's disease	Nervous system	8477 (4238)	https://grasp.nhlbi.nih.gov/FullResults.aspx
Acute reaction stress	Other	174184 (5064）	http://cnsgenomics.com/data.html
Cisplatin associated ototoxicity	Other	111749	http://www.pgrn.org/riken-gwas-statistics.html
Agreeableness	Other	20669	https://grasp.nhlbi.nih.gov/FullResults.aspx
Conscientiousness	Other	20669	https://grasp.nhlbi.nih.gov/FullResults.aspx
Extraversion	Other	20669	https://grasp.nhlbi.nih.gov/FullResults.aspx
Neuroticism	Other	20669	https://grasp.nhlbi.nih.gov/FullResults.aspx
Openness	Other	20669	https://grasp.nhlbi.nih.gov/FullResults.aspx
Longevity	Other	9793 (6036)	https://grasp.nhlbi.nih.gov/FullResults.aspx
Clozapine induced agranulocytosis consortium	Other	1357 (161)	https://www.med.unc.edu/pgc/results-and-downloads
Educational attainment college	Other	95427	https://www.thessgac.org/data
Dermatophytosis	Parasitic diseases	61847 (8428)	http://cnsgenomics.com/data.html
Insomnia	Sleep-wake disorders	113006 (32384)	http://ctg.cncr.nl/software/summary_statistics
Macular degeneration	Visual system	174185 (4507)	http://cnsgenomics.com/data.html
Visual refractive error	Visual system	7280	https://grasp.nhlbi.nih.gov/FullResults.aspx

## Sheet: Table S2
Table S2. Genetic correlation results for the 903 outcomes. 263 outcomes with P < 0.05 are shown in bold.
Phenotype	rg	se	z	P	Sample size	Summary data URL	URL for detailed phenotype description	Note
Milk type used: Skimmed	0.4605	0.0479	9.6112	7.1695e-22	455816(93232)	https://ukb-imp.oss-us-west-1.aliyuncs.com/1418_3.v1.1.fastGWA.gz	http://biobank.ndph.ox.ac.uk/showcase/field.cgi?id=1418
Weight change during worst episode of depression: Gained weight	0.6379	0.0779	8.1856	2.7097e-16	71085(12349)	https://ukb-imp.oss-us-west-1.aliyuncs.com/20536_1.v1.1.fastGWA.gz	http://biobank.ndph.ox.ac.uk/showcase/field.cgi?id=20536
Major dietary changes in the last 5 years: No	-0.2961	0.0377	-7.8625	3.7666e-15	455177(279134)	https://ukb-imp.oss-us-west-1.aliyuncs.com/1538_0.v1.1.fastGWA.gz	http://biobank.ndph.ox.ac.uk/showcase/field.cgi?id=1538
Milk type used: Full cream	-0.4871	0.0667	-7.3028	2.8192e-13	455816(29211)	https://ukb-imp.oss-us-west-1.aliyuncs.com/1418_1.v1.1.fastGWA.gz	http://biobank.ndph.ox.ac.uk/showcase/field.cgi?id=1418
Type 2 diabetes	0.2781	0.0403	6.8993	5.23e-12	898130(74124)	http://diagram-consortium.org/downloads.html; T2D GWAS meta-analysis - Unadjusted for BMI	https://pubmed.ncbi.nlm.nih.gov/32499647
Spread type: Never/rarely use spread	0.3787	0.0549	6.8978	5.2814e-12	455168(47226)	https://ukb-imp.oss-us-west-1.aliyuncs.com/1428_0.v1.1.fastGWA.gz	http://biobank.ndph.ox.ac.uk/showcase/field.cgi?id=1428
Never eat eggs dairy wheat sugar: Sugar or foods/drinks containing sugar	0.2734	0.0416	6.565	5.2033e-11	454499(85521)	https://ukb-imp.oss-us-west-1.aliyuncs.com/6144_4.v1.1.fastGWA.gz	http://biobank.ndph.ox.ac.uk/showcase/field.cgi?id=6144
Never eat eggs dairy wheat sugar: I eat all of the above	-0.2656	0.0426	-6.2298	4.6711e-10	454499(350709)	https://ukb-imp.oss-us-west-1.aliyuncs.com/6144_5.v1.1.fastGWA.gz	http://biobank.ndph.ox.ac.uk/showcase/field.cgi?id=6144
Major dietary changes in the last 5 years: Yes because of other reasons	0.28	0.0457	6.1309	8.7383e-10	455177(127696)	https://ukb-imp.oss-us-west-1.aliyuncs.com/1538_2.v1.1.fastGWA.gz	http://biobank.ndph.ox.ac.uk/showcase/field.cgi?id=1538
E11 Non-insulin-dependent diabetes mellitus	0.2765	0.0459	6.0282	1.6578e-09	452264(19860)	http://static.geneatlas.roslin.ed.ac.uk/gwas/allWhites/imputed/data.copy/imputed.allWhites.clinical_c_E11.chr1-22.csv.gz	http://biobank.ndph.ox.ac.uk/showcase/field.cgi?id=41204
Recent poor appetite or overeating	0.3473	0.058	5.9913	2.0821e-09	147560	https://ukb-imp.oss-us-west-1.aliyuncs.com/20511.v1.1.fastGWA.gz	http://biobank.ndph.ox.ac.uk/showcase/field.cgi?id=20511
Diabetes diagnosed by doctor	0.266	0.0448	5.9353	2.9327e-09	455017(21969)	https://ukb-imp.oss-us-west-1.aliyuncs.com/2443.v1.1.fastGWA.gz	http://biobank.ndph.ox.ac.uk/showcase/field.cgi?id=2443
Nervous feelings	-0.2337	0.0395	-5.9111	3.3984e-09	444344(105190)	https://ukb-imp.oss-us-west-1.aliyuncs.com/1970.v1.1.fastGWA.gz	http://biobank.ndph.ox.ac.uk/showcase/field.cgi?id=1970
Treatment/medication code: metformin	0.2761	0.0471	5.8599	4.6311e-09	456276(11358)	https://ukb-imp.oss-us-west-1.aliyuncs.com/20003_1140884600.v1.1.fastGWA.gz	http://biobank.ndph.ox.ac.uk/showcase/field.cgi?id=20003
L00-L08 Infections of the skin and subcutaneous tissue	0.4945	0.0865	5.7193	1.0695e-08	452264(11569)	http://static.geneatlas.roslin.ed.ac.uk/gwas/allWhites/imputed/data.copy/imputed.allWhites.clinical_c_Block_L00-L08.chr1-22.csv.gz	http://biobank.ndph.ox.ac.uk/showcase/field.cgi?id=41204
Coffee intake	0.247	0.0436	5.661	1.5051e-08	422806	http://static.geneatlas.roslin.ed.ac.uk/gwas/allWhites/imputed/data.copy/imputed.allWhites.1498-0.0.chr1-22.csv.gz	http://biobank.ndph.ox.ac.uk/showcase/field.cgi?id=1498
Fresh fruit intake	0.2204	0.0395	5.5748	2.4786e-08	440074	http://static.geneatlas.roslin.ed.ac.uk/gwas/allWhites/imputed/data.copy/imputed.allWhites.1309-0.0.chr1-22.csv.gz	http://biobank.ndph.ox.ac.uk/showcase/field.cgi?id=1309
E10-E14 Diabetes mellitus	0.2548	0.0463	5.5031	3.7322e-08	452264(21484)	http://static.geneatlas.roslin.ed.ac.uk/gwas/allWhites/imputed/data.copy/imputed.allWhites.clinical_c_Block_E10-E14.chr1-22.csv.gz	http://biobank.ndph.ox.ac.uk/showcase/field.cgi?id=41204
Medication for cholesterol blood pressure or diabetes: Blood pressure medication	0.2074	0.038	5.4589	4.79e-08	206655(51268)	https://ukb-imp.oss-us-west-1.aliyuncs.com/6177_2.v1.1.fastGWA.gz	http://biobank.ndph.ox.ac.uk/showcase/field.cgi?id=6177
Cooked vegetable intake	0.2327	0.043	5.4171	6.0559e-08	442381	http://static.geneatlas.roslin.ed.ac.uk/gwas/allWhites/imputed/data.copy/imputed.allWhites.1289-0.0.chr1-22.csv.gz	http://biobank.ndph.ox.ac.uk/showcase/field.cgi?id=1289
Frequency of stair climbing in last 4 weeks	-0.2237	0.0413	-5.4151	6.1267e-08	451822	https://ukb-imp.oss-us-west-1.aliyuncs.com/943.v1.1.fastGWA.gz	http://biobank.ndph.ox.ac.uk/showcase/field.cgi?id=943
Usual walking pace	-0.196	0.0372	-5.2674	1.3835e-07	453401	http://static.geneatlas.roslin.ed.ac.uk/gwas/allWhites/imputed/data.copy/imputed.allWhites.924-0.0.chr1-22.csv.gz	http://biobank.ndph.ox.ac.uk/showcase/field.cgi?id=924
Vascular/heart problems diagnosed by doctor: High blood pressure	0.1971	0.0377	5.2355	1.6453e-07	455303(122620)	https://ukb-imp.oss-us-west-1.aliyuncs.com/6150_4.v1.1.fastGWA.gz	http://biobank.ndph.ox.ac.uk/showcase/field.cgi?id=6150
Cereal type: Bran cereal (e.g. All Bran Branflakes)	0.3853	0.0753	5.1193	3.0667e-07	377801(63677)	https://ukb-imp.oss-us-west-1.aliyuncs.com/1468_1.v1.1.fastGWA.gz	http://biobank.ndph.ox.ac.uk/showcase/field.cgi?id=1468
M15-M19 Arthrosis	0.2581	0.051	5.0615	4.1603e-07	452264(48510)	http://static.geneatlas.roslin.ed.ac.uk/gwas/allWhites/imputed/data.copy/imputed.allWhites.clinical_c_Block_M15-M19.chr1-22.csv.gz	http://biobank.ndph.ox.ac.uk/showcase/field.cgi?id=41204
Alcohol intake frequency	-0.1759	0.0351	-5.0189	5.1972e-07	455738	https://ukb-imp.oss-us-west-1.aliyuncs.com/1558.v1.1.fastGWA.gz	http://biobank.ndph.ox.ac.uk/showcase/field.cgi?id=1558	{Never ...Daily or almost daily}
Non-cancer illness code_ self-reported: Osteoarthritis	0.2571	0.0514	5.003	5.6436e-07	452264(37782)	http://static.geneatlas.roslin.ed.ac.uk/gwas/allWhites/imputed/data.copy/imputed.allWhites.selfReported_n_1525.chr1-22.csv.gz	http://biobank.ndph.ox.ac.uk/showcase/field.cgi?id=20002
I30-I52 Other forms of heart disease	0.246	0.0502	4.899	9.631e-07	452264(31135)	http://static.geneatlas.roslin.ed.ac.uk/gwas/allWhites/imputed/data.copy/imputed.allWhites.clinical_c_Block_I30-I52.chr1-22.csv.gz	http://biobank.ndph.ox.ac.uk/showcase/field.cgi?id=41204
Overall health rating	-0.179	0.0366	-4.8931	9.9281e-07	454314	https://ukb-imp.oss-us-west-1.aliyuncs.com/2178.v1.1.fastGWA.gz	http://biobank.ndph.ox.ac.uk/showcase/field.cgi?id=2178	{poor ...excellent}
Number of treatments/medications taken	0.1805	0.0369	4.8854	1.0322e-06	456276	http://static.geneatlas.roslin.ed.ac.uk/gwas/allWhites/imputed/data.copy/imputed.allWhites.137-0.0.chr1-22.csv.gz	http://biobank.ndph.ox.ac.uk/showcase/field.cgi?id=137
Wheeze or whistling in the chest in last year	0.1843	0.0377	4.8844	1.0374e-06	447600(93869)	https://ukb-imp.oss-us-west-1.aliyuncs.com/2316.v1.1.fastGWA.gz	http://biobank.ndph.ox.ac.uk/showcase/field.cgi?id=2316
Portion size	0.4063	0.0834	4.8687	1.1231e-06	64001	https://ukb-imp.oss-us-west-1.aliyuncs.com/100010.v1.1.fastGWA.gz	http://biobank.ndph.ox.ac.uk/showcase/field.cgi?id=100010
M17 Gonarthrosis [arthrosis of knee]	0.2609	0.0537	4.855	1.2041e-06	452264(21918)	http://static.geneatlas.roslin.ed.ac.uk/gwas/allWhites/imputed/data.copy/imputed.allWhites.clinical_c_M17.chr1-22.csv.gz	http://biobank.ndph.ox.ac.uk/showcase/field.cgi?id=41204
Weight change during worst episode of depression: Stayed about the same or was on a diet	-0.3384	0.0699	-4.8395	1.3015e-06	71085(28708)	https://ukb-imp.oss-us-west-1.aliyuncs.com/20536_0.v1.1.fastGWA.gz	http://biobank.ndph.ox.ac.uk/showcase/field.cgi?id=20536
Cheese intake	-0.1785	0.0373	-4.7792	1.7602e-06	445077	http://static.geneatlas.roslin.ed.ac.uk/gwas/allWhites/imputed/data.copy/imputed.allWhites.1408-0.0.chr1-22.csv.gz	http://biobank.ndph.ox.ac.uk/showcase/field.cgi?id=1408
G50-G59 Nerve, nerve root and plexus disorders	0.2843	0.0596	4.7697	1.8449e-06	452264(19480)	http://static.geneatlas.roslin.ed.ac.uk/gwas/allWhites/imputed/data.copy/imputed.allWhites.clinical_c_Block_G50-G59.chr1-22.csv.gz	http://biobank.ndph.ox.ac.uk/showcase/field.cgi?id=41204
Facial ageing	0.1886	0.0398	4.7421	2.1154e-06	417772	https://ukb-imp.oss-us-west-1.aliyuncs.com/1757.v1.1.fastGWA.gz	http://biobank.ndph.ox.ac.uk/showcase/field.cgi?id=1757
Major dietary changes in the last 5 years: Yes because of illness	0.2086	0.0447	4.6624	3.1247e-06	455177(48347)	https://ukb-imp.oss-us-west-1.aliyuncs.com/1538.v1.1.fastGWA.gz	http://biobank.ndph.ox.ac.uk/showcase/field.cgi?id=1538
I10 Essential (primary) hypertension	0.1764	0.0381	4.6329	3.6061e-06	452264(84640)	http://static.geneatlas.roslin.ed.ac.uk/gwas/allWhites/imputed/data.copy/imputed.allWhites.clinical_c_I10.chr1-22.csv.gz	http://biobank.ndph.ox.ac.uk/showcase/field.cgi?id=41204
Treatment/medication code: bendroflumethiazide	0.2406	0.0523	4.601	4.2052e-06	456276(25484)	https://ukb-imp.oss-us-west-1.aliyuncs.com/20003_1141194794.v1.1.fastGWA.gz	http://biobank.ndph.ox.ac.uk/showcase/field.cgi?id=20003
Smoking status: Never	-0.1503	0.0328	-4.5827	4.5898e-06	454429(245064)	https://ukb-imp.oss-us-west-1.aliyuncs.com/20116_0.v1.1.fastGWA.gz	http://biobank.ndph.ox.ac.uk/showcase/field.cgi?id=20116
Non-cancer illness code_ self-reported: Joint disorder	0.2192	0.048	4.5619	5.0684e-06	452264(57632)	http://static.geneatlas.roslin.ed.ac.uk/gwas/allWhites/imputed/data.copy/imputed.allWhites.selfReported_n_1321.chr1-22.csv.gz	http://biobank.ndph.ox.ac.uk/showcase/field.cgi?id=20002
C50 Malignant neoplasm of breast	-0.3054	0.0685	-4.46	8.1952e-06	452264(10478)	http://static.geneatlas.roslin.ed.ac.uk/gwas/allWhites/imputed/data.copy/imputed.allWhites.cancer_c_C50.chr1-22.csv.gz	http://biobank.ndph.ox.ac.uk/showcase/field.cgi?id=40006
Immature reticulocyte fraction	0.1428	0.0321	4.4457	8.7593e-06	435490	http://static.geneatlas.roslin.ed.ac.uk/gwas/allWhites/imputed/data.copy/imputed.allWhites.30280-0.0.chr1-22.csv.gz	http://biobank.ndph.ox.ac.uk/showcase/field.cgi?id=30280
Long-standing illness disability or infirmity	0.175	0.0394	4.4456	8.7629e-06	445479(145122)	https://ukb-imp.oss-us-west-1.aliyuncs.com/2188.v1.1.fastGWA.gz.txt	http://biobank.ndph.ox.ac.uk/showcase/field.cgi?id=2188
Medication for pain relief constipation heartburn: Aspirin	0.2159	0.0496	4.3533	1.3409e-05	451068(63593)	https://ukb-imp.oss-us-west-1.aliyuncs.com/6154_1.v1.1.fastGWA.gz.txt	http://biobank.ndph.ox.ac.uk/showcase/field.cgi?id=6154
Smoking status	0.1492	0.035	4.2582	2.06e-05	501659	http://static.geneatlas.roslin.ed.ac.uk/gwas/allWhites/imputed/data.copy/imputed.allWhites.20116-0.0.chr1-22.csv.gz	http://biobank.ndph.ox.ac.uk/showcase/field.cgi?id=20116
Cereal type: Other (e.g. Cornflakes Frosties)	-0.2113	0.0496	-4.2573	2.0696e-05	377801(73486)	https://ukb-imp.oss-us-west-1.aliyuncs.com/1468_5.v1.1.fastGWA.gz.txt	http://biobank.ndph.ox.ac.uk/showcase/field.cgi?id=1468
Suffer from 'nerves'	-0.1816	0.0429	-4.2317	2.3192e-05	439541(93482)	https://ukb-imp.oss-us-west-1.aliyuncs.com/2010.v1.1.fastGWA.gz	http://biobank.ndph.ox.ac.uk/showcase/field.cgi?id=2010
Number of self-reported non-cancer illnesses	0.1667	0.0394	4.2281	2.3564e-05	456276	http://static.geneatlas.roslin.ed.ac.uk/gwas/allWhites/imputed/data.copy/imputed.allWhites.135-0.0.chr1-22.csv.gz	http://biobank.ndph.ox.ac.uk/showcase/field.cgi?id=135
HDL Cholesterol	-0.2054	0.0487	-4.2186	2.4579e-05	188578	http://csg.sph.umich.edu/abecasis/public/lipids2013/jointGwasMc_HDL.txt.gz	https://pubmed.ncbi.nlm.nih.gov/24097068
Non-butter spread type details: Other low or reduced fat spread	0.4709	0.1117	4.2168	2.4778e-05	238603(23957)	https://ukb-imp.oss-us-west-1.aliyuncs.com/2654_8.v1.1.fastGWA.gz	http://biobank.ndph.ox.ac.uk/showcase/field.cgi?id=2654
Bread type: White	-0.163	0.0388	-4.2065	2.5937e-05	440084(115996)	https://ukb-imp.oss-us-west-1.aliyuncs.com/1448_1.v1.1.fastGWA.gz	http://biobank.ndph.ox.ac.uk/showcase/field.cgi?id=1448
High light scatter reticulocyte count	0.1275	0.0304	4.19	2.7892e-05	435490	http://static.geneatlas.roslin.ed.ac.uk/gwas/allWhites/imputed/data.copy/imputed.allWhites.30300-0.0.chr1-22.csv.gz	http://biobank.ndph.ox.ac.uk/showcase/field.cgi?id=30300
Milk type used: Semi-skimmed	-0.2331	0.0558	-4.1749	2.9815e-05	455816(296081)	https://ukb-imp.oss-us-west-1.aliyuncs.com/1418_2.v1.1.fastGWA.gz	http://biobank.ndph.ox.ac.uk/showcase/field.cgi?id=1418
Treatment/medication code: ramipril	0.2307	0.056	4.1194	3.799e-05	456276(21181)	https://ukb-imp.oss-us-west-1.aliyuncs.com/20003_1140860806.v1.1.fastGWA.gz	http://biobank.ndph.ox.ac.uk/showcase/field.cgi?id=20003
Cardiovascular disease	0.2417	0.0608	3.9776	6.96e-05	174185(30909)	http://cnsgenomics.com/data/GSMR/Zhu_et_al_GSMR_2017_UKB.tar.gz	https://pubmed.ncbi.nlm.nih.gov/29335400
Bread type: Wholemeal or wholegrain	0.1611	0.0406	3.9711	7.1547e-05	440084(252651)	https://ukb-imp.oss-us-west-1.aliyuncs.com/1448_3.v1.1.fastGWA.gz	http://biobank.ndph.ox.ac.uk/showcase/field.cgi?id=1448
Leg pain on walking	0.2467	0.0624	3.952	7.7486e-05	110337(52163)	https://www.dropbox.com/s/gfcjbrd0wpip91r/4728.assoc.tsv.gz?dl=0%20-O%204728.assoc.tsv.gz	http://biobank.ndph.ox.ac.uk/showcase/field.cgi?id=4728
Processed meat intake	-0.1852	0.047	-3.9435	8.029e-05	455394	http://static.geneatlas.roslin.ed.ac.uk/gwas/allWhites/imputed/data.copy/imputed.allWhites.1349-0.0.chr1-22.csv.gz	http://biobank.ndph.ox.ac.uk/showcase/field.cgi?id=1349
Non-cancer illness code_ self-reported: Heart/cardiac problem	0.1917	0.0486	3.9405	8.1311e-05	452264(32474)	http://static.geneatlas.roslin.ed.ac.uk/gwas/allWhites/imputed/data.copy/imputed.allWhites.selfReported_n_1082.chr1-22.csv.gz	http://biobank.ndph.ox.ac.uk/showcase/field.cgi?id=20002
Blood clot DVT bronchitis emphysema asthma rhinitis eczema allergy diagnosed by doctor: Asthma	0.1463	0.0375	3.8964	9.7629e-05	455449(52504)	https://ukb-imp.oss-us-west-1.aliyuncs.com/6152_8.v1.1.fastGWA.gz.txt	http://biobank.ndph.ox.ac.uk/showcase/field.cgi?id=6152
Low calorie drink intake	0.5513	0.1418	3.889	0.0001	64001	https://ukb-imp.oss-us-west-1.aliyuncs.com/100160.v1.1.fastGWA.gz	http://biobank.ndph.ox.ac.uk/showcase/field.cgi?id=100160
Length of mobile phone use	0.1587	0.0416	3.8176	0.0001	450482	https://ukb-imp.oss-us-west-1.aliyuncs.com/1110.v1.1.fastGWA.gz	http://biobank.ndph.ox.ac.uk/showcase/field.cgi?id=1110
Lamb/mutton intake	-0.1582	0.041	-3.8628	0.0001	453460	http://static.geneatlas.roslin.ed.ac.uk/gwas/allWhites/imputed/data.copy/imputed.allWhites.1379-0.0.chr1-22.csv.gz	http://biobank.ndph.ox.ac.uk/showcase/field.cgi?id=1379
Frequency of other exercises in last 4 weeks	0.2726	0.0711	3.8317	0.0001	217108	https://ukb-imp.oss-us-west-1.aliyuncs.com/3637.v1.1.fastGWA.gz	http://biobank.ndph.ox.ac.uk/showcase/field.cgi?id=3637
Diastolic blood pressure automated reading	0.1366	0.0354	3.8586	0.0001	430029	https://ukb-imp.oss-us-west-1.aliyuncs.com/4079.v1.1.fastGWA.gz.txt	http://biobank.ndph.ox.ac.uk/showcase/field.cgi?id=4079
Types of transport used (excluding work): Walk	-0.1681	0.0438	-3.8381	0.0001	453928(222804)	https://ukb-imp.oss-us-west-1.aliyuncs.com/6162_2.v1.1.fastGWA.gz	http://biobank.ndph.ox.ac.uk/showcase/field.cgi?id=6162
Diagnoses - main ICD10: G56 Mononeuropathies of upper limb	0.2728	0.0727	3.7513	0.0002	337199(14103)	https://www.dropbox.com/s/lpan6wh100oc3ux/G56.assoc.tsv.gz?dl=0 -O G56.assoc.tsv.gz	http://biobank.ndph.ox.ac.uk/showcase/field.cgi?id=41202
Past tobacco smoking	0.1261	0.0344	3.6624	0.0002	419020	https://ukb-imp.oss-us-west-1.aliyuncs.com/1249.v1.1.fastGWA.gz	http://biobank.ndph.ox.ac.uk/showcase/field.cgi?id=1249	{Never smoked ...smoked on most or all days}
Treatment/medication code: ventolin 100micrograms inhaler	0.2025	0.0535	3.781	0.0002	456276(13081)	https://ukb-imp.oss-us-west-1.aliyuncs.com/20003_1140861998.v1.1.fastGWA.gz	http://biobank.ndph.ox.ac.uk/showcase/field.cgi?id=20003
Job involved shift work: Yes	0.2721	0.0735	3.702	0.0002	113841(32418)	https://ukb-imp.oss-us-west-1.aliyuncs.com/22620_1.v1.1.fastGWA.gz	http://biobank.ndph.ox.ac.uk/showcase/field.cgi?id=22620
Red blood cell (erythrocyte) distribution width	0.1499	0.0403	3.7232	0.0002	442726	http://static.geneatlas.roslin.ed.ac.uk/gwas/allWhites/imputed/data.copy/imputed.allWhites.30070-0.0.chr1-22.csv.gz	http://biobank.ndph.ox.ac.uk/showcase/field.cgi?id=30070
High light scatter reticulocyte percentage	0.1216	0.0323	3.7628	0.0002	435491	http://static.geneatlas.roslin.ed.ac.uk/gwas/allWhites/imputed/data.copy/imputed.allWhites.30290-0.0.chr1-22.csv.gz	http://biobank.ndph.ox.ac.uk/showcase/field.cgi?id=30290
Health satisfaction	-0.1795	0.0476	-3.7696	0.0002	150001	https://ukb-imp.oss-us-west-1.aliyuncs.com/4548.v1.1.fastGWA.gz	http://biobank.ndph.ox.ac.uk/showcase/field.cgi?id=4548	{Extremely unhappy ...extremely happy}
Coronary artery disease	0.126	0.0337	3.7327	0.0002	547261(122733)	https://data.mendeley.com/datasets/gbbsrpx6bs/1	https://pubmed.ncbi.nlm.nih.gov/29212778
K80-K87 Disorders of gallbladder, biliary tract and pancreas	0.245	0.0673	3.64	0.0003	452264(19750)	http://static.geneatlas.roslin.ed.ac.uk/gwas/allWhites/imputed/data.copy/imputed.allWhites.clinical_c_Block_K80-K87.chr1-22.csv.gz	http://biobank.ndph.ox.ac.uk/showcase/field.cgi?id=41204
M20-M25 Other joint disorders	0.181	0.0499	3.628	0.0003	452264(42637)	http://static.geneatlas.roslin.ed.ac.uk/gwas/allWhites/imputed/data.copy/imputed.allWhites.clinical_c_Block_M20-M25.chr1-22.csv.gz	http://biobank.ndph.ox.ac.uk/showcase/field.cgi?id=41204
M25 Other joint disorders, not elsewhere classified	0.2927	0.0814	3.5962	0.0003	452264(14324)	http://static.geneatlas.roslin.ed.ac.uk/gwas/allWhites/imputed/data.copy/imputed.allWhites.clinical_c_M25.chr1-22.csv.gz	http://biobank.ndph.ox.ac.uk/showcase/field.cgi?id=41204
Diagnoses - main ICD10: M16 Coxarthrosis [arthrosis of hip]	0.2755	0.0757	3.6397	0.0003	337199(16456)	https://www.dropbox.com/s/urv7fchm7ep2kt0/M16.assoc.tsv.gz?dl=0 -O M16.assoc.tsv.gz	http://biobank.ndph.ox.ac.uk/showcase/field.cgi?id=41202
Spread type: Butter/spreadable butter	-0.149	0.0418	-3.5639	0.0004	455168(166328)	https://ukb-imp.oss-us-west-1.aliyuncs.com/1428_1.v1.1.fastGWA.gz	http://biobank.ndph.ox.ac.uk/showcase/field.cgi?id=1428
Taking other prescription medications	0.1489	0.0419	3.5506	0.0004	454793(213640)	https://ukb-imp.oss-us-west-1.aliyuncs.com/2492.v1.1.fastGWA.gz	http://biobank.ndph.ox.ac.uk/showcase/field.cgi?id=2492
Reticulocyte count	0.107	0.0305	3.509	0.0004	435490	http://static.geneatlas.roslin.ed.ac.uk/gwas/allWhites/imputed/data.copy/imputed.allWhites.30250-0.0.chr1-22.csv.gz	http://biobank.ndph.ox.ac.uk/showcase/field.cgi?id=30250
Qualifications: O levels/GCSEs or equivalent	-0.1477	0.0418	-3.5324	0.0004	451597(210244)	https://ukb-imp.oss-us-west-1.aliyuncs.com/6138_3.v1.1.fastGWA.gz	http://biobank.ndph.ox.ac.uk/showcase/field.cgi?id=6138
Pain type(s) experienced in last month: Hip pain	0.1686	0.0478	3.5263	0.0004	455272(51504)	https://ukb-imp.oss-us-west-1.aliyuncs.com/6159_6.v1.1.fastGWA.gz	http://biobank.ndph.ox.ac.uk/showcase/field.cgi?id=6159
Non-cancer illness code_ self-reported: Venous thromboembolic disease	0.2293	0.0659	3.4775	0.0005	452264(11636)	http://static.geneatlas.roslin.ed.ac.uk/gwas/allWhites/imputed/data.copy/imputed.allWhites.selfReported_n_1085.chr1-22.csv.gz	http://biobank.ndph.ox.ac.uk/showcase/field.cgi?id=20002
M45-M49 Spondylopathies	0.232	0.0664	3.4913	0.0005	452264(12831)	http://static.geneatlas.roslin.ed.ac.uk/gwas/allWhites/imputed/data.copy/imputed.allWhites.clinical_c_Block_M45-M49.chr1-22.csv.gz	http://biobank.ndph.ox.ac.uk/showcase/field.cgi?id=41204
Current tobacco smoking	0.1523	0.0436	3.4947	0.0005	455825	http://static.geneatlas.roslin.ed.ac.uk/gwas/allWhites/imputed/data.copy/imputed.allWhites.1239-0.0.chr1-22.csv.gz	http://biobank.ndph.ox.ac.uk/showcase/field.cgi?id=1239
Pack years adult smoking as proportion of life span exposed to smoking	0.159	0.0457	3.4747	0.0005	141119	https://ukb-imp.oss-us-west-1.aliyuncs.com/20162.v1.1.fastGWA.gz	http://biobank.ndph.ox.ac.uk/showcase/field.cgi?id=20162
Ever taken oral contraceptive pill	-0.2197	0.0635	-3.458	0.0005	246881(202628)	https://ukb-imp.oss-us-west-1.aliyuncs.com/2784.v1.1.fastGWA.gz	http://biobank.ndph.ox.ac.uk/showcase/field.cgi?id=2784
Reticulocyte percentage	0.1092	0.0312	3.5047	0.0005	435490	http://static.geneatlas.roslin.ed.ac.uk/gwas/allWhites/imputed/data.copy/imputed.allWhites.30240-0.0.chr1-22.csv.gz	http://biobank.ndph.ox.ac.uk/showcase/field.cgi?id=30240
Mouth/teeth dental problems: Dentures	0.1505	0.043	3.5017	0.0005	454565(77191)	https://ukb-imp.oss-us-west-1.aliyuncs.com/6149_6.v1.1.fastGWA.gz	http://biobank.ndph.ox.ac.uk/showcase/field.cgi?id=6149
Pack years of smoking	0.1578	0.0457	3.4541	0.0006	141119	https://ukb-imp.oss-us-west-1.aliyuncs.com/20161.v1.1.fastGWA.gz	http://biobank.ndph.ox.ac.uk/showcase/field.cgi?id=20161
K40 Inguinal hernia	-0.1892	0.0556	-3.4044	0.0007	452264(17116)	http://static.geneatlas.roslin.ed.ac.uk/gwas/allWhites/imputed/data.copy/imputed.allWhites.clinical_c_K40.chr1-22.csv.gz	http://biobank.ndph.ox.ac.uk/showcase/field.cgi?id=41204
Prospective memory result	0.1698	0.0504	3.3718	0.0007	150165	https://ukb-imp.oss-us-west-1.aliyuncs.com/20018.v1.1.fastGWA.gz	http://biobank.ndph.ox.ac.uk/showcase/field.cgi?id=20018
Hearing aid user	0.2149	0.0632	3.4024	0.0007	276380(13905)	https://ukb-imp.oss-us-west-1.aliyuncs.com/3393.v1.1.fastGWA.gz	http://biobank.ndph.ox.ac.uk/showcase/field.cgi?id=3393
Intake of sugar added to coffee	-0.3427	0.1017	-3.3696	0.0008	64001	https://ukb-imp.oss-us-west-1.aliyuncs.com/100370.v1.1.fastGWA.gz	http://biobank.ndph.ox.ac.uk/showcase/field.cgi?id=100370
Current employment status: Unable to work because of sickness or disability	0.1877	0.0567	3.3122	0.0009	336252(21090)	https://www.dropbox.com/s/qzd6e2juqu2u2h2/6142_4.assoc.tsv.gz?dl=0 -O 6142_4.assoc.tsv.gz	http://biobank.ndph.ox.ac.uk/showcase/field.cgi?id=6142
K80 Cholelithiasis	0.2269	0.0687	3.3024	0.001	452264(15653)	http://static.geneatlas.roslin.ed.ac.uk/gwas/allWhites/imputed/data.copy/imputed.allWhites.clinical_c_K80.chr1-22.csv.gz	http://biobank.ndph.ox.ac.uk/showcase/field.cgi?id=41204
M05-M14 Inflammatory polyarthropathies	0.2153	0.0653	3.2978	0.001	452264(20857)	http://static.geneatlas.roslin.ed.ac.uk/gwas/allWhites/imputed/data.copy/imputed.allWhites.clinical_c_Block_M05-M14.chr1-22.csv.gz	http://biobank.ndph.ox.ac.uk/showcase/field.cgi?id=41204
Bread intake	-0.1313	0.0403	-3.2574	0.0011	445850	http://static.geneatlas.roslin.ed.ac.uk/gwas/allWhites/imputed/data.copy/imputed.allWhites.1438-0.0.chr1-22.csv.gz	http://biobank.ndph.ox.ac.uk/showcase/field.cgi?id=1438
Variation in diet	0.145	0.0443	3.2693	0.0011	454421	http://static.geneatlas.roslin.ed.ac.uk/gwas/allWhites/imputed/data.copy/imputed.allWhites.1548-0.0.chr1-22.csv.gz	http://biobank.ndph.ox.ac.uk/showcase/field.cgi?id=1548
Smoking status: Current	0.1446	0.0446	3.2377	0.0012	454429(47558)	https://ukb-imp.oss-us-west-1.aliyuncs.com/20116_2.v1.1.fastGWA.gz	http://biobank.ndph.ox.ac.uk/showcase/field.cgi?id=20116
Tense / 'highly strung'	-0.1328	0.0413	-3.2156	0.0013	441888(76946)	https://ukb-imp.oss-us-west-1.aliyuncs.com/1990.v1.1.fastGWA.gz	http://biobank.ndph.ox.ac.uk/showcase/field.cgi?id=1990
Age at last live birth	-0.1443	0.045	-3.2061	0.0013	167851	https://ukb-imp.oss-us-west-1.aliyuncs.com/2764.v1.1.fastGWA.gz	http://biobank.ndph.ox.ac.uk/showcase/field.cgi?id=2764
Noisy workplace	0.1807	0.0561	3.2212	0.0013	149208	https://ukb-imp.oss-us-west-1.aliyuncs.com/4825.v1.1.fastGWA.gz	http://biobank.ndph.ox.ac.uk/showcase/field.cgi?id=4825
Non-cancer illness code_ self-reported: Liver/biliary/pancreas problem	0.2976	0.0932	3.1921	0.0014	452264(12745)	http://static.geneatlas.roslin.ed.ac.uk/gwas/allWhites/imputed/data.copy/imputed.allWhites.selfReported_n_1156.chr1-22.csv.gz	http://biobank.ndph.ox.ac.uk/showcase/field.cgi?id=20002
Apple intake	0.3731	0.117	3.1876	0.0014	64001	https://ukb-imp.oss-us-west-1.aliyuncs.com/104450.v1.1.fastGWA.gz	http://biobank.ndph.ox.ac.uk/showcase/field.cgi?id=104450
Alcohol drinker status: Current	-0.1527	0.0477	-3.2008	0.0014	455655(425126)	https://ukb-imp.oss-us-west-1.aliyuncs.com/20117_2.v1.1.fastGWA.gz	http://biobank.ndph.ox.ac.uk/showcase/field.cgi?id=20117
Diagnoses - main ICD10: N39 Other disorders of urinary system	-0.2581	0.0812	-3.1788	0.0015	300791(11705)	http://atlas.ctglab.nl/ukb2_sumstats/41202_N39_logistic.EUR.sumstats.MACfilt.txt.gz	http://biobank.ndph.ox.ac.uk/showcase/field.cgi?id=41202
Total cholesterol	-0.1713	0.0539	-3.1808	0.0015	188578	http://csg.sph.umich.edu/abecasis/public/lipids2013/jointGwasMc_TC.txt.gz	https://pubmed.ncbi.nlm.nih.gov/24097068
Ever taken cannabis	-0.1597	0.0509	-3.1393	0.0017	147555	https://ukb-imp.oss-us-west-1.aliyuncs.com/20453.v1.1.fastGWA.gz	http://biobank.ndph.ox.ac.uk/showcase/field.cgi?id=20453
Medication for cholesterol blood pressure or diabetes: Cholesterol lowering medication	0.1487	0.0473	3.1407	0.0017	206655(47652)	https://ukb-imp.oss-us-west-1.aliyuncs.com/6177_1.v1.1.fastGWA.txt	http://biobank.ndph.ox.ac.uk/showcase/field.cgi?id=6177
Forced vital capacity (FVC) Best measure	-0.1186	0.038	-3.1214	0.0018	342516	https://ukb-imp.oss-us-west-1.aliyuncs.com/20151.v1.1.fastGWA.gz.txt	http://biobank.ndph.ox.ac.uk/showcase/field.cgi?id=20151
Treatment/medication code: lisinopril	0.2036	0.0655	3.1063	0.0019	456276(12644)	https://ukb-imp.oss-us-west-1.aliyuncs.com/20003_1140860696.v1.1.fastGWA.gz	http://biobank.ndph.ox.ac.uk/showcase/field.cgi?id=20003
I20-I25 Ischaemic heart diseases	0.1308	0.0422	3.0967	0.002	452264(33387)	http://static.geneatlas.roslin.ed.ac.uk/gwas/allWhites/imputed/data.copy/imputed.allWhites.clinical_c_Block_I20-I25.chr1-22.csv.gz	http://biobank.ndph.ox.ac.uk/showcase/field.cgi?id=41204
Age at first live birth	-0.1161	0.0379	-3.0646	0.0022	168097	https://ukb-imp.oss-us-west-1.aliyuncs.com/2754.v1.1.fastGWA.gz	http://biobank.ndph.ox.ac.uk/showcase/field.cgi?id=2754
E70-E90 Metabolic disorders	0.1523	0.05	3.0479	0.0023	452264(47969)	http://static.geneatlas.roslin.ed.ac.uk/gwas/allWhites/imputed/data.copy/imputed.allWhites.clinical_c_Block_E70-E90.chr1-22.csv.gz	http://biobank.ndph.ox.ac.uk/showcase/field.cgi?id=41204
Falls in the last year	0.1586	0.052	3.0507	0.0023	455194	https://ukb-imp.oss-us-west-1.aliyuncs.com/2296.v1.1.fastGWA.gz	http://biobank.ndph.ox.ac.uk/showcase/field.cgi?id=2296
Final attempt correct: yes	-0.2584	0.0847	-3.0514	0.0023	150165(143956)	https://ukb-imp.oss-us-west-1.aliyuncs.com/4294_1.v1.1.fastGWA.gz	http://biobank.ndph.ox.ac.uk/showcase/field.cgi?id=4294
Length of working week for main job	0.2001	0.0656	3.0519	0.0023	256010	https://ukb-imp.oss-us-west-1.aliyuncs.com/767.v1.1.fastGWA.gz	http://biobank.ndph.ox.ac.uk/showcase/field.cgi?id=767
Diagnoses - main ICD10: R07 Pain in throat and chest	0.1811	0.06	3.0178	0.0025	337199(45432)	https://www.dropbox.com/s/xj2igtqpj62vke5/R07.assoc.tsv.gz?dl=0 -O R07.assoc.tsv.gz	http://biobank.ndph.ox.ac.uk/showcase/field.cgi?id=41202
Fluid intelligence test - FI3 : word interpolation	-0.2071	0.0685	-3.0241	0.0025	115868(96755)	https://ukb-imp.oss-us-west-1.aliyuncs.com/20169.v1.1.fastGWA.gz	http://biobank.ndph.ox.ac.uk/showcase/field.cgi?id=20169
Heel bone mineral density (BMD)	0.1106	0.0367	3.0187	0.0025	262171	https://ukb-imp.oss-us-west-1.aliyuncs.com/3148.v1.1.fastGWA.gz	http://biobank.ndph.ox.ac.uk/showcase/field.cgi?id=3148
Townsend deprivation index at recruitment	0.1398	0.0469	2.9809	0.0029	455815	http://static.geneatlas.roslin.ed.ac.uk/gwas/allWhites/imputed/data.copy/imputed.allWhites.189-0.0.chr1-22.csv.gz	http://biobank.ndph.ox.ac.uk/showcase/field.cgi?id=189
Weight change during worst episode of depression: Lost weight	-0.3021	0.1016	-2.9731	0.0029	71085(25498)	https://ukb-imp.oss-us-west-1.aliyuncs.com/20536_2.v1.1.fastGWA.gz	http://biobank.ndph.ox.ac.uk/showcase/field.cgi?id=20536
Chest pain or discomfort walking normally	0.2092	0.0706	2.963	0.003	71214(12557)	https://ukb-imp.oss-us-west-1.aliyuncs.com/3606.v1.1.fastGWA.gz	http://biobank.ndph.ox.ac.uk/showcase/field.cgi?id=3606
Reason for glasses/contact lenses: For short-sightedness i.e. only or mainly for distance viewing such as driving cinema etc (called 'myopia')	-0.1465	0.0494	-2.9673	0.003	455654(36623)	https://ukb-imp.oss-us-west-1.aliyuncs.com/6147_1.v1.1.fastGWA.txt	http://biobank.ndph.ox.ac.uk/showcase/field.cgi?id=6147
Shortness of breath walking on level ground	0.1778	0.0605	2.938	0.0033	147955(15781)	https://ukb-imp.oss-us-west-1.aliyuncs.com/4717.v1.1.fastGWA.gz	http://biobank.ndph.ox.ac.uk/showcase/field.cgi?id=4717
Cereal type: Oat cereal (e.g. Ready Brek porridge)	0.1767	0.0603	2.9277	0.0034	377801(96498)	https://ukb-imp.oss-us-west-1.aliyuncs.com/1468_3.v1.1.fastGWA.gz.txt	http://biobank.ndph.ox.ac.uk/showcase/field.cgi?id=1468
Treatment/medication code: atenolol	0.1682	0.0575	2.9277	0.0034	456276(17684)	https://ukb-imp.oss-us-west-1.aliyuncs.com/20003_1140866738.v1.1.fastGWA.gz	http://biobank.ndph.ox.ac.uk/showcase/field.cgi?id=20003
Medication for pain relief constipation heartburn: Laxatives (e.g. Dulcolax Senokot)	0.1731	0.0592	2.9252	0.0034	451068(13230)	https://ukb-imp.oss-us-west-1.aliyuncs.com/6154_6.v1.1.fastGWA.gz.txt	http://biobank.ndph.ox.ac.uk/showcase/field.cgi?id=6154
Smoking Initiation	0.2524	0.0865	2.9177	0.0035	622409	https://conservancy.umn.edu/bitstream/handle/11299/201610/Erzurumluoglu_et_al_2018_combined_meta-analysis_SI_results_02132019.txt.gz?sequence=15&isAllowed=y	https://pubmed.ncbi.nlm.nih.gov/30617275
Estimated nutrients yesterday: Food weight	0.2131	0.073	2.9187	0.0035	64029	https://ukb-imp.oss-us-west-1.aliyuncs.com/100001.v1.1.fastGWA.gz	http://biobank.ndph.ox.ac.uk/showcase/field.cgi?id=100001
I25 Chronic ischaemic heart disease	0.1275	0.0439	2.9072	0.0036	452264(27772)	http://static.geneatlas.roslin.ed.ac.uk/gwas/allWhites/imputed/data.copy/imputed.allWhites.clinical_c_I25.chr1-22.csv.gz	http://biobank.ndph.ox.ac.uk/showcase/field.cgi?id=41204
Mineral and other dietary supplements: Calcium	-0.208	0.0714	-2.912	0.0036	454825(30724)	https://ukb-imp.oss-us-west-1.aliyuncs.com/6179_3.v1.1.fastGWA.gz	http://biobank.ndph.ox.ac.uk/showcase/field.cgi?id=6179
Eosinophill count	0.0978	0.0337	2.906	0.0037	441938	http://static.geneatlas.roslin.ed.ac.uk/gwas/allWhites/imputed/data.copy/imputed.allWhites.30150-0.0.chr1-22.csv.gz	http://biobank.ndph.ox.ac.uk/showcase/field.cgi?id=30150
Light smokers at least 100 smokes in lifetime	0.1562	0.0539	2.8975	0.0038	122045(56073)	https://ukb-imp.oss-us-west-1.aliyuncs.com/2644.v1.1.fastGWA.gz.txt	http://biobank.ndph.ox.ac.uk/showcase/field.cgi?id=2644
I83 Varicose veins of lower extremities	0.1639	0.0569	2.8805	0.004	452264(12021)	http://static.geneatlas.roslin.ed.ac.uk/gwas/allWhites/imputed/data.copy/imputed.allWhites.clinical_c_I83.chr1-22.csv.gz	http://biobank.ndph.ox.ac.uk/showcase/field.cgi?id=41204
Qualifications: A levels/AS levels or equivalent	-0.0907	0.0315	-2.8798	0.004	451597(121822)	https://ukb-imp.oss-us-west-1.aliyuncs.com/6138_2.v1.1.fastGWA.gz	http://biobank.ndph.ox.ac.uk/showcase/field.cgi?id=6138
Allergic diseases	0.1491	0.0519	2.8736	0.0041	110361(33593)	http://lianglab.rc.fas.harvard.edu/AsthmaAllergyHeritability/UKBB.allergy.assoc.gz	https://pubmed.ncbi.nlm.nih.gov/29785011
Weekly usage of mobile phone in last 3 months	0.1316	0.0458	2.8739	0.0041	380866	https://ukb-imp.oss-us-west-1.aliyuncs.com/1120.v1.1.fastGWA.gz	http://biobank.ndph.ox.ac.uk/showcase/field.cgi?id=1120
Forced expiratory volume in 1-second (FEV1) Best measure	-0.1036	0.0366	-2.8333	0.0046	342516	https://ukb-imp.oss-us-west-1.aliyuncs.com/20150.v1.1.fastGWA.gz.txt	http://biobank.ndph.ox.ac.uk/showcase/field.cgi?id=20150
Age last used hormone-replacement therapy (HRT)	0.1798	0.0649	2.7703	0.0056	60309	http://atlas.ctglab.nl/ukb2_sumstats/f.3546.0.0_res.EUR.sumstats.MACfilt.txt.gz	http://biobank.ndph.ox.ac.uk/showcase/field.cgi?id=3546
Alcohol drinker status: Previous	0.1695	0.0613	2.7642	0.0057	455655(15997)	https://ukb-imp.oss-us-west-1.aliyuncs.com/20117_1.v1.1.fastGWA.gz	http://biobank.ndph.ox.ac.uk/showcase/field.cgi?id=20117
General happiness with own health	-0.1367	0.0495	-2.76	0.0058	147390	https://ukb-imp.oss-us-west-1.aliyuncs.com/20459.v1.1.fastGWA.gz	http://biobank.ndph.ox.ac.uk/showcase/field.cgi?id=20459	{Extremely unhappy ...extremely happy}
Number of attempts	0.1342	0.0486	2.759	0.0058	150165(30866)	https://ukb-imp.oss-us-west-1.aliyuncs.com/4291.v1.1.fastGWA.gz	http://biobank.ndph.ox.ac.uk/showcase/field.cgi?id=4291
Coffee consumed	0.2814	0.1022	2.7547	0.0059	64001(45146)	https://ukb-imp.oss-us-west-1.aliyuncs.com/100240.v1.1.fastGWA.gz	http://biobank.ndph.ox.ac.uk/showcase/field.cgi?id=100240
Leisure/social activities: Pub or social club	-0.1303	0.0475	-2.7465	0.006	454813(124626)	https://ukb-imp.oss-us-west-1.aliyuncs.com/6160_2.v1.1.fastGWA.gz	http://biobank.ndph.ox.ac.uk/showcase/field.cgi?id=6160
M19 Other arthrosis	0.1941	0.071	2.7316	0.0063	452264(18106)	http://static.geneatlas.roslin.ed.ac.uk/gwas/allWhites/imputed/data.copy/imputed.allWhites.clinical_c_M19.chr1-22.csv.gz	http://biobank.ndph.ox.ac.uk/showcase/field.cgi?id=41204
Ulcerative colitis	-0.1727	0.0635	-2.7205	0.0065	72647(20417)	https://www.ibdgenetics.org/downloads.html	https://pubmed.ncbi.nlm.nih.gov/21297633
Pain type(s) experienced in last month: Knee pain	0.1304	0.0481	2.7141	0.0066	455272(97408)	https://ukb-imp.oss-us-west-1.aliyuncs.com/6159_7.v1.1.fastGWA.gz	http://biobank.ndph.ox.ac.uk/showcase/field.cgi?id=6159
D60-D64 Aplastic and other anaemias	0.267	0.0985	2.7106	0.0067	452264(13656)	http://static.geneatlas.roslin.ed.ac.uk/gwas/allWhites/imputed/data.copy/imputed.allWhites.clinical_c_Block_D60-D64.chr1-22.csv.gz	http://biobank.ndph.ox.ac.uk/showcase/field.cgi?id=41204
Workplace very noisy: Rarely/never	-0.2309	0.0854	-2.7042	0.0068	113530(86654)	https://ukb-imp.oss-us-west-1.aliyuncs.com/22606_0.v1.1.fastGWA.gz	http://biobank.ndph.ox.ac.uk/showcase/field.cgi?id=22606
Alcohol drinker status	-0.1278	0.0473	-2.7017	0.0069	501653	http://static.geneatlas.roslin.ed.ac.uk/gwas/allWhites/imputed/data.copy/imputed.allWhites.20117-0.0.chr1-22.csv.gz	http://biobank.ndph.ox.ac.uk/showcase/field.cgi?id=20117
Instant coffee intake	0.3525	0.131	2.6911	0.0071	64001	https://ukb-imp.oss-us-west-1.aliyuncs.com/100250.v1.1.fastGWA.gz	http://biobank.ndph.ox.ac.uk/showcase/field.cgi?id=100250
Vascular/heart problems diagnosed by doctor: Heart attack	0.1393	0.0518	2.6907	0.0071	455303(10573)	https://ukb-imp.oss-us-west-1.aliyuncs.com/6150_1.v1.1.fastGWA.gz	http://biobank.ndph.ox.ac.uk/showcase/field.cgi?id=6150
Offspring birth weight	0.108	0.0402	2.6867	0.0072	230069	http://mccarthy.well.ox.ac.uk/publications/2019/EggBirthWeight_NatureGenetics/Maternal_Effect_European_meta_NG2019.txt.gz	https://pubmed.ncbi.nlm.nih.gov/31043758
Poultry intake	0.1284	0.0478	2.6871	0.0072	455301	http://static.geneatlas.roslin.ed.ac.uk/gwas/allWhites/imputed/data.copy/imputed.allWhites.1359-0.0.chr1-22.csv.gz	http://biobank.ndph.ox.ac.uk/showcase/field.cgi?id=1359
Non-oily fish intake	0.1334	0.0501	2.6639	0.0077	454338	http://static.geneatlas.roslin.ed.ac.uk/gwas/allWhites/imputed/data.copy/imputed.allWhites.1339-0.0.chr1-22.csv.gz	http://biobank.ndph.ox.ac.uk/showcase/field.cgi?id=1339
Number of operations self-reported	0.1278	0.048	2.6638	0.0077	456276	https://ukb-imp.oss-us-west-1.aliyuncs.com/136.v1.1.fastGWA.gz.txt	http://biobank.ndph.ox.ac.uk/showcase/field.cgi?id=136
J40-J47 Chronic lower respiratory diseases	0.1289	0.0485	2.6573	0.0079	452264(36529)	http://static.geneatlas.roslin.ed.ac.uk/gwas/allWhites/imputed/data.copy/imputed.allWhites.clinical_c_Block_J40-J47.chr1-22.csv.gz	http://biobank.ndph.ox.ac.uk/showcase/field.cgi?id=41204
Types of physical activity in last 4 weeks: Heavy DIY (eg: weeding lawn mowing carpentry digging)	-0.1165	0.0438	-2.6577	0.0079	453838(195399)	https://ukb-imp.oss-us-west-1.aliyuncs.com/6164_5.v1.1.fastGWA.txt	http://biobank.ndph.ox.ac.uk/showcase/field.cgi?id=6164
D64 Other anaemias	0.2451	0.0929	2.6387	0.0083	452264(12664)	http://static.geneatlas.roslin.ed.ac.uk/gwas/allWhites/imputed/data.copy/imputed.allWhites.clinical_c_D64.chr1-22.csv.gz	http://biobank.ndph.ox.ac.uk/showcase/field.cgi?id=41204
Hands-free device/speakerphone use with mobile phone in last 3 month	0.1459	0.0554	2.6329	0.0085	382788	https://ukb-imp.oss-us-west-1.aliyuncs.com/1130.v1.1.fastGWA.gz	http://biobank.ndph.ox.ac.uk/showcase/field.cgi?id=1130
Worrier/anxious feelings	-0.1172	0.0448	-2.6185	0.0088	444404(251982)	https://ukb-imp.oss-us-west-1.aliyuncs.com/1980.v1.1.fastGWA.gz	http://biobank.ndph.ox.ac.uk/showcase/field.cgi?id=1980
Risk taking	0.1017	0.0389	2.6135	0.009	440078(115248)	https://ukb-imp.oss-us-west-1.aliyuncs.com/2040.v1.1.fastGWA.gz	http://biobank.ndph.ox.ac.uk/showcase/field.cgi?id=2040
K22 Other diseases of oesophagus	0.2195	0.0841	2.6093	0.0091	452264(10729)	http://static.geneatlas.roslin.ed.ac.uk/gwas/allWhites/imputed/data.copy/imputed.allWhites.clinical_c_K22.chr1-22.csv.gz	http://biobank.ndph.ox.ac.uk/showcase/field.cgi?id=41204
Frequency of walking for pleasure in last 4 weeks	0.1366	0.0524	2.6045	0.0092	323904	https://ukb-imp.oss-us-west-1.aliyuncs.com/971.v1.1.fastGWA.gz	http://biobank.ndph.ox.ac.uk/showcase/field.cgi?id=971
Sweet snack consumers	-0.3061	0.118	-2.5948	0.0095	64001(34656)	https://ukb-imp.oss-us-west-1.aliyuncs.com/102250.v1.1.fastGWA.gz	http://biobank.ndph.ox.ac.uk/showcase/field.cgi?id=102250
Illness injury bereavement stress in last 2 years: Financial difficulties	0.1173	0.0453	2.5904	0.0096	453246(52374)	https://ukb-imp.oss-us-west-1.aliyuncs.com/6145_6.v1.1.fastGWA.txt	http://biobank.ndph.ox.ac.uk/showcase/field.cgi?id=6145
Number of days/week of vigorous physical activity 10+ minutes	0.1092	0.0425	2.5717	0.0101	434243	http://static.geneatlas.roslin.ed.ac.uk/gwas/allWhites/imputed/data.copy/imputed.allWhites.904-0.0.chr1-22.csv.gz	http://biobank.ndph.ox.ac.uk/showcase/field.cgi?id=904
Treatment/medication code: co-codamol	0.1818	0.0707	2.5702	0.0102	456276(10689)	https://ukb-imp.oss-us-west-1.aliyuncs.com/20003_1140923346.v1.1.fastGWA.gz	http://biobank.ndph.ox.ac.uk/showcase/field.cgi?id=20003
E78 Disorders of lipoprotein metabolism and other lipidaemias	0.1191	0.0467	2.5521	0.0107	452264(39308)	http://static.geneatlas.roslin.ed.ac.uk/gwas/allWhites/imputed/data.copy/imputed.allWhites.clinical_c_E78.chr1-22.csv.gz	http://biobank.ndph.ox.ac.uk/showcase/field.cgi?id=41204
Average weekly spirits intake	0.1319	0.0519	2.5409	0.0111	323103	https://ukb-imp.oss-us-west-1.aliyuncs.com/1598.v1.1.fastGWA.gz	http://biobank.ndph.ox.ac.uk/showcase/field.cgi?id=1598
Non-cancer illness code_ self-reported: Bone disorder	-0.1628	0.0642	-2.5342	0.0113	452264(10131)	http://static.geneatlas.roslin.ed.ac.uk/gwas/allWhites/imputed/data.copy/imputed.allWhites.selfReported_n_1319.chr1-22.csv.gz	http://biobank.ndph.ox.ac.uk/showcase/field.cgi?id=20002
Impact on normal roles during worst period of depression	0.2214	0.0874	2.5324	0.0113	83451	https://ukb-imp.oss-us-west-1.aliyuncs.com/20440.v1.1.fastGWA.gz	http://biobank.ndph.ox.ac.uk/showcase/field.cgi?id=20440
Duration of walks	0.1047	0.0414	2.5274	0.0115	390101	https://ukb-imp.oss-us-west-1.aliyuncs.com/874.v1.1.fastGWA.gz	http://biobank.ndph.ox.ac.uk/showcase/field.cgi?id=874
Treatment/medication code: simvastatin	0.1179	0.047	2.5068	0.0122	456276(51682)	https://ukb-imp.oss-us-west-1.aliyuncs.com/20003_1140861958.v1.1.fastGWA.gz	http://biobank.ndph.ox.ac.uk/showcase/field.cgi?id=20003
O60-O75 Complications of labour and delivery	-0.5137	0.2052	-2.5038	0.0123	452264(10120)	http://static.geneatlas.roslin.ed.ac.uk/gwas/allWhites/imputed/data.copy/imputed.allWhites.clinical_c_Block_O60-O75.chr1-22.csv.gz	http://biobank.ndph.ox.ac.uk/showcase/field.cgi?id=41204
Pain type(s) experienced in last month: Headache	-0.1111	0.0444	-2.4995	0.0124	455272(91724)	https://ukb-imp.oss-us-west-1.aliyuncs.com/6159_1.v1.1.fastGWA.gz	http://biobank.ndph.ox.ac.uk/showcase/field.cgi?id=6159
Maximum heart rate during fitness test	-0.1667	0.0668	-2.4963	0.0125	67108	https://ukb-imp.oss-us-west-1.aliyuncs.com/6033.v1.1.fastGWA.gz	http://biobank.ndph.ox.ac.uk/showcase/field.cgi?id=6033
Ever smoked	0.0858	0.0345	2.4865	0.0129	454481(276380)	https://ukb-imp.oss-us-west-1.aliyuncs.com/20160.v1.1.fastGWA.gz	http://biobank.ndph.ox.ac.uk/showcase/field.cgi?id=20160
G40-G47 Episodic and paroxysmal disorders	0.1867	0.0752	2.4827	0.013	452264(15533)	http://static.geneatlas.roslin.ed.ac.uk/gwas/allWhites/imputed/data.copy/imputed.allWhites.clinical_c_Block_G40-G47.chr1-22.csv.gz	http://biobank.ndph.ox.ac.uk/showcase/field.cgi?id=41204
Average acceleration 03:00 - 03:59	-0.1709	0.0691	-2.4743	0.0133	97140	https://ukb-imp.oss-us-west-1.aliyuncs.com/90030.v1.1.fastGWA.gz	http://biobank.ndph.ox.ac.uk/showcase/field.cgi?id=90030	The average physical activity level of the subjects in 03:00 - 03:59 of the day
I80-I89 Diseases of veins, lymphatic vessels and lymph nodes, not elsewhere classified	0.1396	0.0565	2.4728	0.0134	452264(42582)	http://static.geneatlas.roslin.ed.ac.uk/gwas/allWhites/imputed/data.copy/imputed.allWhites.clinical_c_Block_I80-I89.chr1-22.csv.gz	http://biobank.ndph.ox.ac.uk/showcase/field.cgi?id=41204
F17 Mental and behavioural disorders due to use of tobacco	0.1555	0.0631	2.4623	0.0138	452264(12310)	http://static.geneatlas.roslin.ed.ac.uk/gwas/allWhites/imputed/data.copy/imputed.allWhites.clinical_c_F17.chr1-22.csv.gz	http://biobank.ndph.ox.ac.uk/showcase/field.cgi?id=41204
Non-cancer illness code_ self-reported: Thyroid problem (not cancer)	0.1062	0.0431	2.4608	0.0139	452264(26500)	http://static.geneatlas.roslin.ed.ac.uk/gwas/allWhites/imputed/data.copy/imputed.allWhites.selfReported_n_1249.chr1-22.csv.gz	http://biobank.ndph.ox.ac.uk/showcase/field.cgi?id=20002
Treatment/medication code: amlodipine	0.1315	0.0538	2.4461	0.0144	456276(18435)	https://ukb-imp.oss-us-west-1.aliyuncs.com/20003_1140879802.v1.1.fastGWA.gz	http://biobank.ndph.ox.ac.uk/showcase/field.cgi?id=20003
E00-E07 Disorders of thyroid gland	0.1168	0.0478	2.4453	0.0145	452264(18652)	http://static.geneatlas.roslin.ed.ac.uk/gwas/allWhites/imputed/data.copy/imputed.allWhites.clinical_c_Block_E00-E07.chr1-22.csv.gz	http://biobank.ndph.ox.ac.uk/showcase/field.cgi?id=41204
Duration of vigorous activity	0.1296	0.0532	2.4352	0.0149	247975	https://ukb-imp.oss-us-west-1.aliyuncs.com/914.v1.1.fastGWA.gz	http://biobank.ndph.ox.ac.uk/showcase/field.cgi?id=914
Workplace very cold: Rarely/never	-0.1764	0.0727	-2.4258	0.0153	113287(96088)	https://ukb-imp.oss-us-west-1.aliyuncs.com/22607_0.v1.1.fastGWA.gz	http://biobank.ndph.ox.ac.uk/showcase/field.cgi?id=22607
Diagnoses - secondary ICD10: Z88 Allergy status to drug/meds/biol subst	-0.13	0.0536	-2.4237	0.0154	244890(24012)	http://atlas.ctglab.nl/ukb2_sumstats/41204_Z88_logistic.EUR.sumstats.MACfilt.txt.gz	http://biobank.ndph.ox.ac.uk/showcase/field.cgi?id=41204
M65-M68 Disorders of synovium and tendon	0.2477	0.1023	2.4208	0.0155	452264(10046)	http://static.geneatlas.roslin.ed.ac.uk/gwas/allWhites/imputed/data.copy/imputed.allWhites.clinical_c_Block_M65-M68.chr1-22.csv.gz	http://biobank.ndph.ox.ac.uk/showcase/field.cgi?id=41204
Snoring	0.0999	0.0414	2.4134	0.0158	359916(134249)	https://ukb-imp.oss-us-west-1.aliyuncs.com/1210.v1.1.fastGWA.gz	http://biobank.ndph.ox.ac.uk/showcase/field.cgi?id=1210
Frequency of failure to fulfil normal expectations due to drinking alcohol in last year	-0.2736	0.1137	-2.4059	0.0161	81200	https://ukb-imp.oss-us-west-1.aliyuncs.com/20407.v1.1.fastGWA.gz	http://biobank.ndph.ox.ac.uk/showcase/field.cgi?id=20407
Why stopped smoking: Financial reasons	-0.2488	0.1035	-2.4039	0.0162	112500(27532)	https://ukb-imp.oss-us-west-1.aliyuncs.com/6157_4.v1.1.fastGWA.gz	http://biobank.ndph.ox.ac.uk/showcase/field.cgi?id=6157
Alcohol consumed	-0.2789	0.1162	-2.4009	0.0164	64001(31460)	https://ukb-imp.oss-us-west-1.aliyuncs.com/100580.v1.1.fastGWA.gz	http://biobank.ndph.ox.ac.uk/showcase/field.cgi?id=100580
Years since last breast cancer screening / mammogram	-0.213	0.089	-2.3932	0.0167	162926	http://atlas.ctglab.nl/ukb2_sumstats/f.2684.0.0_res.EUR.sumstats.MACfilt.txt.gz	http://biobank.ndph.ox.ac.uk/showcase/field.cgi?id=2684
Total body BMD	0.109	0.0455	2.394	0.0167	41314	http://www.gefos.org/?q=content/gefos-lifecourse-tb-bmd-gwas-results	https://pubmed.ncbi.nlm.nih.gov/29304378
Alcohol intake versus 10 years previously	-0.11	0.0459	-2.3937	0.0167	422579	https://ukb-imp.oss-us-west-1.aliyuncs.com/1628.v1.1.fastGWA.gz	http://biobank.ndph.ox.ac.uk/showcase/field.cgi?id=1628	{Less nowadays ...more nowadays}
Hair colour (natural before greying): Blonde	-0.0896	0.0375	-2.3899	0.0169	455164(51424)	https://ukb-imp.oss-us-west-1.aliyuncs.com/1747_1.v1.1.fastGWA.gz.txt	http://biobank.ndph.ox.ac.uk/showcase/field.cgi?id=1747
Beef intake	-0.1075	0.0453	-2.3726	0.0177	454502	http://static.geneatlas.roslin.ed.ac.uk/gwas/allWhites/imputed/data.copy/imputed.allWhites.1369-0.0.chr1-22.csv.gz	http://biobank.ndph.ox.ac.uk/showcase/field.cgi?id=1369
Salad/raw vegetable intake	0.1011	0.0426	2.3714	0.0177	429129	https://ukb-imp.oss-us-west-1.aliyuncs.com/1299.v1.1.fastGWA.gz.txt	http://biobank.ndph.ox.ac.uk/showcase/field.cgi?id=1299
Mean reticulocyte volume	0.0812	0.0342	2.3718	0.0177	435490	http://static.geneatlas.roslin.ed.ac.uk/gwas/allWhites/imputed/data.copy/imputed.allWhites.30260-0.0.chr1-22.csv.gz	http://biobank.ndph.ox.ac.uk/showcase/field.cgi?id=30260
Workplace very hot: Rarely/never	-0.204	0.087	-2.3447	0.019	113220(85715)	https://ukb-imp.oss-us-west-1.aliyuncs.com/22608_0.v1.1.fastGWA.gz	http://biobank.ndph.ox.ac.uk/showcase/field.cgi?id=22608
M50-M54 Other dorsopathies	0.1396	0.0596	2.3423	0.0192	452264(21803)	http://static.geneatlas.roslin.ed.ac.uk/gwas/allWhites/imputed/data.copy/imputed.allWhites.clinical_c_Block_M50-M54.chr1-22.csv.gz	http://biobank.ndph.ox.ac.uk/showcase/field.cgi?id=41204
HbA1c	0.1226	0.053	2.3161	0.0206	123665	ftp://anonymous@web-ftp.ex.ac.uk/docs/downloads/HbA1c_METAL_European.txt.gz	https://pubmed.ncbi.nlm.nih.gov/28898252
M20 Acquired deformities of fingers and toes	0.1274	0.0551	2.3132	0.0207	452264(10650)	http://static.geneatlas.roslin.ed.ac.uk/gwas/allWhites/imputed/data.copy/imputed.allWhites.clinical_c_M20.chr1-22.csv.gz	http://biobank.ndph.ox.ac.uk/showcase/field.cgi?id=41204
Sleeplessness / insomnia	-0.0938	0.0407	-2.3027	0.0213	455744	https://ukb-imp.oss-us-west-1.aliyuncs.com/1200.v1.1.fastGWA.gz	http://biobank.ndph.ox.ac.uk/showcase/field.cgi?id=1200
Did your sleep change?	-0.2707	0.1184	-2.2868	0.0222	71686(57215)	https://ukb-imp.oss-us-west-1.aliyuncs.com/20532.v1.1.fastGWA.gz	http://biobank.ndph.ox.ac.uk/showcase/field.cgi?id=20532
Types of physical activity in last 4 weeks: Light DIY (eg: pruning watering the lawn)	-0.1065	0.0468	-2.2739	0.023	453838(233765)	https://ukb-imp.oss-us-west-1.aliyuncs.com/6164_4.v1.1.fastGWA.txt	http://biobank.ndph.ox.ac.uk/showcase/field.cgi?id=6164
Coffee type: Decaffeinated coffee (any type)	0.138	0.0613	2.2505	0.0244	357425(69306)	https://ukb-imp.oss-us-west-1.aliyuncs.com/1508_1.v1.1.fastGWA.gz	http://biobank.ndph.ox.ac.uk/showcase/field.cgi?id=1508
Duration of moderate activity	0.1011	0.0449	2.2501	0.0244	339083	https://ukb-imp.oss-us-west-1.aliyuncs.com/894.v1.1.fastGWA.gz	http://biobank.ndph.ox.ac.uk/showcase/field.cgi?id=894
Average acceleration 12:00 - 12:59	-0.1437	0.0639	-2.2489	0.0245	97140	https://ukb-imp.oss-us-west-1.aliyuncs.com/90039.v1.1.fastGWA.gz	http://biobank.ndph.ox.ac.uk/showcase/field.cgi?id=90039	The average physical activity level of the subjects in 12:00 - 12:59 of the day
Former vs current drinkers	-0.1074	0.0479	-2.2432	0.0249	373560(13491)	http://atlas.ctglab.nl/ukb2_sumstats/20117_1_2_logistic.EUR.sumstats.MACfilt.txt.gz	http://biobank.ndph.ox.ac.uk/showcase/field.cgi?id=20117
Number of children fathered	0.1266	0.0566	2.2362	0.0253	206859	https://ukb-imp.oss-us-west-1.aliyuncs.com/2405.v1.1.fastGWA.gz	http://biobank.ndph.ox.ac.uk/showcase/field.cgi?id=2405
Had other major operations	0.1451	0.0649	2.2368	0.0253	245308(164856)	https://ukb-imp.oss-us-west-1.aliyuncs.com/2844.v1.1.fastGWA.gz	http://biobank.ndph.ox.ac.uk/showcase/field.cgi?id=2844
Diagnoses - main ICD10: I21 Acute myocardial infarction	0.1787	0.0801	2.232	0.0256	337199(11172)	https://www.dropbox.com/s/p6lupsexjwyrgvv/I21.assoc.tsv.gz?dl=0 -O I21.assoc.tsv.gz	http://biobank.ndph.ox.ac.uk/showcase/field.cgi?id=41202
Dyslipidemia	0.15	0.0672	2.2327	0.0256	174185(49842)	http://cnsgenomics.com/data/GSMR/Zhu_et_al_GSMR_2017_UKB.tar.gz	https://pubmed.ncbi.nlm.nih.gov/29335400
Exposure to tobacco smoke outside home	0.1073	0.0481	2.2296	0.0258	386107	https://ukb-imp.oss-us-west-1.aliyuncs.com/1279.v1.1.fastGWA.gz	http://biobank.ndph.ox.ac.uk/showcase/field.cgi?id=1279
Platelet count	-0.0749	0.0338	-2.2178	0.0266	442725	http://static.geneatlas.roslin.ed.ac.uk/gwas/allWhites/imputed/data.copy/imputed.allWhites.30080-0.0.chr1-22.csv.gz	http://biobank.ndph.ox.ac.uk/showcase/field.cgi?id=30080
M54 Dorsalgia	0.1385	0.0631	2.1939	0.0282	452264(15687)	http://static.geneatlas.roslin.ed.ac.uk/gwas/allWhites/imputed/data.copy/imputed.allWhites.clinical_c_M54.chr1-22.csv.gz	http://biobank.ndph.ox.ac.uk/showcase/field.cgi?id=41204
Current employment status: Looking after home and/or family	-0.2155	0.0992	-2.1736	0.0297	336252(27764)	https://www.dropbox.com/s/2bm56gctvxfd3e2/6142_3.assoc.tsv.gz?dl=0 -O 6142_3.assoc.tsv.gz	http://biobank.ndph.ox.ac.uk/showcase/field.cgi?id=6142
Napping	-0.1103	0.0509	-2.1668	0.0302	386577(20102)	https://ctg.cncr.nl/documents/p1651/Napping_sumstats_Jansenetal.txt.gz	https://pubmed.ncbi.nlm.nih.gov/30804569
Eosinophill percentage	0.07	0.0323	2.1651	0.0304	441944	http://static.geneatlas.roslin.ed.ac.uk/gwas/allWhites/imputed/data.copy/imputed.allWhites.30210-0.0.chr1-22.csv.gz	http://biobank.ndph.ox.ac.uk/showcase/field.cgi?id=30210
Cancer diagnosed by doctor	-0.1657	0.0768	-2.1578	0.0309	454736(35762)	https://ukb-imp.oss-us-west-1.aliyuncs.com/2453.v1.1.fastGWA.gz	http://biobank.ndph.ox.ac.uk/showcase/field.cgi?id=2453
Hand grip strength (left)	0.0808	0.0375	2.1525	0.0314	454417	http://static.geneatlas.roslin.ed.ac.uk/gwas/allWhites/imputed/data.copy/imputed.allWhites.46-0.0.chr1-22.csv.gz	http://biobank.ndph.ox.ac.uk/showcase/field.cgi?id=46
Added milk to standard tea	-0.1714	0.0799	-2.1446	0.032	64001(41684)	https://ukb-imp.oss-us-west-1.aliyuncs.com/100460.v1.1.fastGWA.gz	http://biobank.ndph.ox.ac.uk/showcase/field.cgi?id=100460
Vascular/heart problems diagnosed by doctor: Angina	0.113	0.0528	2.141	0.0323	455303(14618)	https://ukb-imp.oss-us-west-1.aliyuncs.com/6150_2.v1.1.fastGWA.gz	http://biobank.ndph.ox.ac.uk/showcase/field.cgi?id=6150
Non-cancer illness code_ self-reported: Hypothyroidism/myxoedema	0.0999	0.0467	2.1399	0.0324	452264(22141)	http://static.geneatlas.roslin.ed.ac.uk/gwas/allWhites/imputed/data.copy/imputed.allWhites.selfReported_n_1251.chr1-22.csv.gz	http://biobank.ndph.ox.ac.uk/showcase/field.cgi?id=20002
Savoury snack consumers	-0.314	0.1469	-2.1374	0.0326	64001(22768)	https://ukb-imp.oss-us-west-1.aliyuncs.com/102400.v1.1.fastGWA.gz	http://biobank.ndph.ox.ac.uk/showcase/field.cgi?id=102400
Morning/evening person (chronotype)	-0.0814	0.0383	-2.1226	0.0338	407537	https://ukb-imp.oss-us-west-1.aliyuncs.com/1180.v1.1.fastGWA.gz	http://biobank.ndph.ox.ac.uk/showcase/field.cgi?id=1180
Illness injury bereavement stress in last 2 years: Serious illness injury or assault to yourself	0.1105	0.0522	2.1149	0.0344	453246(42167)	https://ukb-imp.oss-us-west-1.aliyuncs.com/6145_1.v1.1.fastGWA.txt	http://biobank.ndph.ox.ac.uk/showcase/field.cgi?id=6145
Blood clot DVT bronchitis emphysema asthma rhinitis eczema allergy diagnosed by doctor: Hayfever allergic rhinitis or eczema	-0.0744	0.0352	-2.1103	0.0348	455449(104559)	https://ukb-imp.oss-us-west-1.aliyuncs.com/6152_9.v1.1.fastGWA.gz.txt	http://biobank.ndph.ox.ac.uk/showcase/field.cgi?id=6152
B95-B98 Bacterial, viral and other infectious agents	0.2315	0.1104	2.0972	0.036	452264(14243)	http://static.geneatlas.roslin.ed.ac.uk/gwas/allWhites/imputed/data.copy/imputed.allWhites.clinical_c_Block_B95-B98.chr1-22.csv.gz	http://biobank.ndph.ox.ac.uk/showcase/field.cgi?id=41204
Worry too long after embarrassment	-0.0911	0.0437	-2.0834	0.0372	437695(208944)	https://ukb-imp.oss-us-west-1.aliyuncs.com/2000.v1.1.fastGWA.gz	http://biobank.ndph.ox.ac.uk/showcase/field.cgi?id=2000
Ever had same-sex intercourse	0.1053	0.0506	2.0803	0.0375	349459(12369)	http://atlas.ctglab.nl/ukb2_sumstats/f.2159.0.0_logistic.EUR.sumstats.MACfilt.txt.gz	http://biobank.ndph.ox.ac.uk/showcase/field.cgi?id=2159
Monocyte percentage	-0.0775	0.0375	-2.0681	0.0386	441944	http://static.geneatlas.roslin.ed.ac.uk/gwas/allWhites/imputed/data.copy/imputed.allWhites.30190-0.0.chr1-22.csv.gz	http://biobank.ndph.ox.ac.uk/showcase/field.cgi?id=30190
LDL Cholesterol	-0.1201	0.0581	-2.0663	0.0388	188578	http://csg.sph.umich.edu/abecasis/public/lipids2013/jointGwasMc_LDL.txt.gz	https://pubmed.ncbi.nlm.nih.gov/24097068
LogMAR final (left)	0.1594	0.0772	2.0637	0.039	98998	https://ukb-imp.oss-us-west-1.aliyuncs.com/5208.v1.1.fastGWA.gz	http://biobank.ndph.ox.ac.uk/showcase/field.cgi?id=5208	Eye measures-Visual acuity
Average acceleration 19:00 - 19:59	-0.1383	0.067	-2.0644	0.039	97140	https://ukb-imp.oss-us-west-1.aliyuncs.com/90046.v1.1.fastGWA.gz	http://biobank.ndph.ox.ac.uk/showcase/field.cgi?id=90046	The average physical activity level of the subjects in 19:00 - 19:59 of the day
Qualifications: College or University degree	-0.0618	0.0299	-2.0627	0.0391	451597(145251)	https://ukb-imp.oss-us-west-1.aliyuncs.com/6138_1.v1.1.fastGWA.gz	http://biobank.ndph.ox.ac.uk/showcase/field.cgi?id=6138
Fluid intelligence test - FI7 : synonym	0.0988	0.048	2.0588	0.0395	89892(78651)	http://atlas.ctglab.nl/ukb2_sumstats/f.5001.0.0_logistic.EUR.sumstats.MACfilt.txt.gz	http://biobank.ndph.ox.ac.uk/showcase/field.cgi?id=5001
Transport type for commuting to job workplace: Car/motor vehicle	0.1338	0.0654	2.0468	0.0407	177550(227514)	https://www.dropbox.com/s/l7l8uw0dh9cj1nn/6143_1.assoc.tsv.gz?dl=0 -O 6143_1.assoc.tsv.gz	http://biobank.ndph.ox.ac.uk/showcase/field.cgi?id=6143
Oily fish intake	0.0825	0.0403	2.0452	0.0408	453893	http://static.geneatlas.roslin.ed.ac.uk/gwas/allWhites/imputed/data.copy/imputed.allWhites.1329-0.0.chr1-22.csv.gz	http://biobank.ndph.ox.ac.uk/showcase/field.cgi?id=1329
Diagnoses - main ICD10: K21 Gastro-oesophageal reflux disease	0.208	0.1019	2.0411	0.0412	337199(18852)	https://www.dropbox.com/s/z8ijiyag34lb154/K21.assoc.tsv.gz?dl=0 -O K21.assoc.tsv.gz	http://biobank.ndph.ox.ac.uk/showcase/field.cgi?id=41202
Had major operations	0.1493	0.0732	2.0412	0.0412	207167(133145)	https://ukb-imp.oss-us-west-1.aliyuncs.com/2415.v1.1.fastGWA.gz	http://biobank.ndph.ox.ac.uk/showcase/field.cgi?id=2415
Disability living allowance	-0.0696	0.0342	-2.0334	0.042	383632(16640)	http://atlas.ctglab.nl/ukb2_sumstats/6146_2_logistic.EUR.sumstats.MACfilt.txt.gz	http://biobank.ndph.ox.ac.uk/showcase/field.cgi?id=6146
Average total household income before tax	-0.0708	0.0349	-2.0309	0.0423	392422	https://ukb-imp.oss-us-west-1.aliyuncs.com/738.v1.1.fastGWA.gz	http://biobank.ndph.ox.ac.uk/showcase/field.cgi?id=738
Average acceleration 11:00 - 11:59	-0.13	0.0643	-2.0206	0.0433	97140	https://ukb-imp.oss-us-west-1.aliyuncs.com/90038.v1.1.fastGWA.gz	http://biobank.ndph.ox.ac.uk/showcase/field.cgi?id=90038	The average physical activity level of the subjects in 11:00 - 11:59 of the day
E03 Other hypothyroidism	0.0955	0.0473	2.0201	0.0434	452264(15536)	http://static.geneatlas.roslin.ed.ac.uk/gwas/allWhites/imputed/data.copy/imputed.allWhites.clinical_c_E03.chr1-22.csv.gz	http://biobank.ndph.ox.ac.uk/showcase/field.cgi?id=41204
Dried fruit intake	0.0766	0.0381	2.0129	0.0441	415946	http://static.geneatlas.roslin.ed.ac.uk/gwas/allWhites/imputed/data.copy/imputed.allWhites.1319-0.0.chr1-22.csv.gz	http://biobank.ndph.ox.ac.uk/showcase/field.cgi?id=1319
Non-cancer illness code, self-reported: Dermatology	0.15	0.0748	2.0055	0.0449	452264(19048)	http://static.geneatlas.roslin.ed.ac.uk/gwas/allWhites/imputed/data.copy/imputed.allWhites.selfReported_n_1510.chr1-22.csv.gz	http://biobank.ndph.ox.ac.uk/showcase/field.cgi?id=20002
Qualifications: NVQ or HND or HNC or equivalent	0.1158	0.0578	2.0027	0.0452	451597(84091)	https://ukb-imp.oss-us-west-1.aliyuncs.com/6138_5.v1.1.fastGWA.gz	http://biobank.ndph.ox.ac.uk/showcase/field.cgi?id=6138
Transport type for commuting to job workplace: Walk	-0.1481	0.074	-2.0007	0.0454	177550(45697)	https://www.dropbox.com/s/92b5xvx1atokyjd/6143_2.assoc.tsv.gz?dl=0 -O 6143_2.assoc.tsv.gz	http://biobank.ndph.ox.ac.uk/showcase/field.cgi?id=6143
Non-cancer illness code_ self-reported: Migraine	-0.1001	0.0502	-1.9934	0.0462	452264(13241)	http://static.geneatlas.roslin.ed.ac.uk/gwas/allWhites/imputed/data.copy/imputed.allWhites.selfReported_n_1291.chr1-22.csv.gz	http://biobank.ndph.ox.ac.uk/showcase/field.cgi?id=20002
Number of symbol digit matches made correctly	-0.092	0.0462	-1.992	0.0464	111471	https://ukb-imp.oss-us-west-1.aliyuncs.com/20159.v1.1.fastGWA.gz	http://biobank.ndph.ox.ac.uk/showcase/field.cgi?id=20159
Pain type(s) experienced in last month: Neck or shoulder pain	0.0887	0.0448	1.9809	0.0476	455272(104845)	https://ukb-imp.oss-us-west-1.aliyuncs.com/6159_3.v1.1.fastGWA.gz	http://biobank.ndph.ox.ac.uk/showcase/field.cgi?id=6159
Non-cancer illness code_ self-reported: Hiatus hernia	0.131	0.0662	1.9793	0.0478	452264(10441)	http://static.geneatlas.roslin.ed.ac.uk/gwas/allWhites/imputed/data.copy/imputed.allWhites.selfReported_n_1537.chr1-22.csv.gz	http://biobank.ndph.ox.ac.uk/showcase/field.cgi?id=20002
Water intake	0.0768	0.0389	1.9743	0.0483	421403	http://static.geneatlas.roslin.ed.ac.uk/gwas/allWhites/imputed/data.copy/imputed.allWhites.1528-0.0.chr1-22.csv.gz	http://biobank.ndph.ox.ac.uk/showcase/field.cgi?id=1528
Wednesday average acceleration	-0.1169	0.0595	-1.9648	0.0494	97140	https://ukb-imp.oss-us-west-1.aliyuncs.com/90021.v1.1.fastGWA.gz	http://biobank.ndph.ox.ac.uk/showcase/field.cgi?id=90021	The average physical activity level of the subjects on Wednesday
Triglycerides	0.0836	0.0426	1.9637	0.0496	188578	http://csg.sph.umich.edu/abecasis/public/lipids2013/jointGwasMc_TG.txt.gz	https://pubmed.ncbi.nlm.nih.gov/24097068
N80-N98 Noninflammatory disorders of female genital tract	0.1284	0.0657	1.9554	0.0505	452264(52974)	http://static.geneatlas.roslin.ed.ac.uk/gwas/allWhites/imputed/data.copy/imputed.allWhites.clinical_c_Block_N80-N98.chr1-22.csv.gz	http://biobank.ndph.ox.ac.uk/showcase/field.cgi?id=41204
Age high blood pressure diagnosed	-0.1369	0.07	-1.9561	0.0505	109718	https://ukb-imp.oss-us-west-1.aliyuncs.com/2966.v1.1.fastGWA.gz	http://biobank.ndph.ox.ac.uk/showcase/field.cgi?id=2966
Estimated nutrients yesterday: Englyst dietary fibre	0.1582	0.081	1.9527	0.0509	64029	https://ukb-imp.oss-us-west-1.aliyuncs.com/100009.v1.1.fastGWA.gz	http://biobank.ndph.ox.ac.uk/showcase/field.cgi?id=100009
Non-butter spread type details: Olive oil based spread (eg: Bertolli)	-0.1875	0.0964	-1.9449	0.0518	238603(58872)	https://ukb-imp.oss-us-west-1.aliyuncs.com/2654_6.v1.1.fastGWA.gz	http://biobank.ndph.ox.ac.uk/showcase/field.cgi?id=2654
Job involves shift work	0.1139	0.0588	1.9377	0.0527	259168	https://ukb-imp.oss-us-west-1.aliyuncs.com/826.v1.1.fastGWA.gz	http://biobank.ndph.ox.ac.uk/showcase/field.cgi?id=826
Recent lack of interest or pleasure in doing things	0.1282	0.0662	1.9362	0.0528	147381	https://ukb-imp.oss-us-west-1.aliyuncs.com/20514.v1.1.fastGWA.gz	http://biobank.ndph.ox.ac.uk/showcase/field.cgi?id=20514
Average acceleration 21:00 - 21:59	-0.1298	0.0671	-1.9343	0.0531	97140	https://ukb-imp.oss-us-west-1.aliyuncs.com/90048.v1.1.fastGWA.gz	http://biobank.ndph.ox.ac.uk/showcase/field.cgi?id=90048	The average physical activity level of the subjects in 21:00 - 21:59 of the day
Manifestations of mania or irritability: I was easily distracted	0.1559	0.0807	1.9308	0.0535	143191(11685)	https://ukb-imp.oss-us-west-1.aliyuncs.com/20548_7.v1.1.fastGWA.gz	http://biobank.ndph.ox.ac.uk/showcase/field.cgi?id=20548
Cucumber intake	0.2689	0.1394	1.9282	0.0538	64001	https://ukb-imp.oss-us-west-1.aliyuncs.com/104210.v1.1.fastGWA.gz	http://biobank.ndph.ox.ac.uk/showcase/field.cgi?id=104210
Interpolated Year when non-cancer illness first diagnosed	-0.0806	0.0419	-1.9241	0.0543	277734	http://atlas.ctglab.nl/ukb2_sumstats/f.20008.0.0_res.EUR.sumstats.MACfilt.txt.gz	http://biobank.ndph.ox.ac.uk/showcase/field.cgi?id=20008
Diagnoses - main ICD10: I48 Atrial fibrillation and flutter	0.1424	0.074	1.9244	0.0543	337199(11250)	https://www.dropbox.com/s/rkrfl0on0y4euyz/I48.assoc.tsv.gz?dl=0 -O I48.assoc.tsv.gz	http://biobank.ndph.ox.ac.uk/showcase/field.cgi?id=41202
Lymphocyte count	0.0635	0.0331	1.9211	0.0547	441938	http://static.geneatlas.roslin.ed.ac.uk/gwas/allWhites/imputed/data.copy/imputed.allWhites.30120-0.0.chr1-22.csv.gz	http://biobank.ndph.ox.ac.uk/showcase/field.cgi?id=30120
Platelet crit	-0.0549	0.0286	-1.9186	0.055	442721	http://static.geneatlas.roslin.ed.ac.uk/gwas/allWhites/imputed/data.copy/imputed.allWhites.30090-0.0.chr1-22.csv.gz	http://biobank.ndph.ox.ac.uk/showcase/field.cgi?id=30090
Morningness	0.0754	0.0395	1.909	0.0563	345552(91820)	https://ctg.cncr.nl/documents/p1651/Morningness_sumstats_Jansenetal.txt.gz	https://pubmed.ncbi.nlm.nih.gov/30804568
Salt added to food	-0.0661	0.0346	-1.9082	0.0564	456019	http://static.geneatlas.roslin.ed.ac.uk/gwas/allWhites/imputed/data.copy/imputed.allWhites.1478-0.0.chr1-22.csv.gz	http://biobank.ndph.ox.ac.uk/showcase/field.cgi?id=1478
Types of physical activity in last 4 weeks: None of the above	0.1145	0.0602	1.9031	0.057	335599(35183)	https://www.dropbox.com/s/843cmbtz54vi01v/6164_100.assoc.tsv.gz?dl=0 -O 6164_100.assoc.tsv.gz	http://biobank.ndph.ox.ac.uk/showcase/field.cgi?id=6164
Distance between home and job workplace	0.2119	0.1114	1.9024	0.0571	161121	https://www.dropbox.com/s/9sglj93xt3cosqa/796.assoc.tsv.gz?dl=0 -O 796.assoc.tsv.gz	http://biobank.ndph.ox.ac.uk/showcase/field.cgi?id=796
Tea consumed	-0.1539	0.0812	-1.8966	0.0579	64001(50994)	https://ukb-imp.oss-us-west-1.aliyuncs.com/100390.v1.1.fastGWA.gz	http://biobank.ndph.ox.ac.uk/showcase/field.cgi?id=100390
Number of self-reported cancers	-0.1368	0.0722	-1.8948	0.0581	456269	http://static.geneatlas.roslin.ed.ac.uk/gwas/allWhites/imputed/data.copy/imputed.allWhites.134-0.0.chr1-22.csv.gz	http://biobank.ndph.ox.ac.uk/showcase/field.cgi?id=134
Interpolated Age of participant when non-cancer illness first diagnosed	-0.0792	0.0419	-1.8895	0.0588	277734	http://atlas.ctglab.nl/ukb2_sumstats/f.20009.0.0_res.EUR.sumstats.MACfilt.txt.gz	http://biobank.ndph.ox.ac.uk/showcase/field.cgi?id=20009
Duration screen displayed	0.0763	0.0404	1.889	0.0589	150165	https://ukb-imp.oss-us-west-1.aliyuncs.com/4290.v1.1.fastGWA.gz	http://biobank.ndph.ox.ac.uk/showcase/field.cgi?id=4290	Cognitive function-Prospective memory
Number of cigarettes previously smoked daily	0.1026	0.0544	1.8875	0.0591	107500	https://ukb-imp.oss-us-west-1.aliyuncs.com/2887.v1.1.fastGWA.gz	http://biobank.ndph.ox.ac.uk/showcase/field.cgi?id=2887
Number of times snap-button pressed	0.1441	0.0763	1.8874	0.0591	454363	https://ukb-imp.oss-us-west-1.aliyuncs.com/403.v1.1.fastGWA.gz	http://biobank.ndph.ox.ac.uk/showcase/field.cgi?id=403
Time spent driving	0.0934	0.0497	1.8795	0.0602	305967	https://ukb-imp.oss-us-west-1.aliyuncs.com/1090.v1.1.fastGWA.gz	http://biobank.ndph.ox.ac.uk/showcase/field.cgi?id=1090
Difference in mobile phone use compared to two years previously	-0.1425	0.0762	-1.8707	0.0614	376958	https://ukb-imp.oss-us-west-1.aliyuncs.com/1140.v1.1.fastGWA.gz	http://biobank.ndph.ox.ac.uk/showcase/field.cgi?id=1140
Belief that own life is meaningful	0.0959	0.0512	1.8705	0.0614	144300	https://ukb-imp.oss-us-west-1.aliyuncs.com/20460.v1.1.fastGWA.gz	http://biobank.ndph.ox.ac.uk/showcase/field.cgi?id=20460
Estimated nutrients yesterday: Energy	-0.1567	0.0839	-1.868	0.0618	64029	https://ukb-imp.oss-us-west-1.aliyuncs.com/100002.v1.1.fastGWA.gz	http://biobank.ndph.ox.ac.uk/showcase/field.cgi?id=100002
Crisp intake	-0.3245	0.1739	-1.8656	0.0621	64001	https://ukb-imp.oss-us-west-1.aliyuncs.com/102460.v1.1.fastGWA.gz	http://biobank.ndph.ox.ac.uk/showcase/field.cgi?id=102460
Time spent outdoors in winter	0.0795	0.0428	1.8574	0.0633	359652	https://ukb-imp.oss-us-west-1.aliyuncs.com/1060.v1.1.fastGWA.gz	http://biobank.ndph.ox.ac.uk/showcase/field.cgi?id=1060
Former vs current smokers	0.069	0.0371	1.8566	0.0634	177025(137139)	http://atlas.ctglab.nl/ukb2_sumstats/20116_1_2_logistic.EUR.sumstats.MACfilt.txt.gz	http://biobank.ndph.ox.ac.uk/showcase/field.cgi?id=20116
K20-K31 Diseases of oesophagus, stomach and duodenum	0.0988	0.0532	1.8563	0.0634	452264(66970)	http://static.geneatlas.roslin.ed.ac.uk/gwas/allWhites/imputed/data.copy/imputed.allWhites.clinical_c_Block_K20-K31.chr1-22.csv.gz	http://biobank.ndph.ox.ac.uk/showcase/field.cgi?id=41204
Age started hormone-replacement therapy (HRT)	-0.1193	0.0644	-1.8538	0.0638	86865	https://ukb-imp.oss-us-west-1.aliyuncs.com/3536.v1.1.fastGWA.gz	http://biobank.ndph.ox.ac.uk/showcase/field.cgi?id=3536
M70-M79 Other soft tissue disorders	0.1038	0.056	1.8519	0.064	452264(30162)	http://static.geneatlas.roslin.ed.ac.uk/gwas/allWhites/imputed/data.copy/imputed.allWhites.clinical_c_Block_M70-M79.chr1-22.csv.gz	http://biobank.ndph.ox.ac.uk/showcase/field.cgi?id=41204
Orange juice intake	-0.3354	0.1816	-1.847	0.0648	64001	https://ukb-imp.oss-us-west-1.aliyuncs.com/100190.v1.1.fastGWA.gz	http://biobank.ndph.ox.ac.uk/showcase/field.cgi?id=100190
Age started smoking in former smokers	-0.1018	0.0552	-1.8454	0.065	112957	https://ukb-imp.oss-us-west-1.aliyuncs.com/2867.v1.1.fastGWA.gz	http://biobank.ndph.ox.ac.uk/showcase/field.cgi?id=2867
Transport type for commuting to job workplace: Cycle	-0.1186	0.0645	-1.8392	0.0659	177550(21992)	https://www.dropbox.com/s/l1cirqn20wpvm1y/6143_4.assoc.tsv.gz?dl=0 -O 6143_4.assoc.tsv.gz	http://biobank.ndph.ox.ac.uk/showcase/field.cgi?id=6143
Hair/balding pattern: Pattern 1	-0.065	0.0355	-1.8327	0.0669	207036(66172)	https://ukb-imp.oss-us-west-1.aliyuncs.com/2395_1.v1.1.fastGWA.gz	http://biobank.ndph.ox.ac.uk/showcase/field.cgi?id=2395
Estimated nutrients yesterday: Carotene	0.194	0.1059	1.8308	0.0671	64029	https://ukb-imp.oss-us-west-1.aliyuncs.com/100019.v1.1.fastGWA.gz	http://biobank.ndph.ox.ac.uk/showcase/field.cgi?id=100019
Ever sought or received professional help for mental distress	0.094	0.0515	1.8248	0.068	147270(57861)	https://ukb-imp.oss-us-west-1.aliyuncs.com/20499.v1.1.fastGWA.gz	http://biobank.ndph.ox.ac.uk/showcase/field.cgi?id=20499
Hair colour (natural before greying): Black	0.0925	0.0507	1.8239	0.0682	455164(20700)	https://ukb-imp.oss-us-west-1.aliyuncs.com/1747_5.v1.1.fastGWA.gz	http://biobank.ndph.ox.ac.uk/showcase/field.cgi?id=1747
Alcohol drinker status: Never	0.0979	0.0541	1.8116	0.07	455655(14532)	https://ukb-imp.oss-us-west-1.aliyuncs.com/20117_0.v1.1.fastGWA.gz	http://biobank.ndph.ox.ac.uk/showcase/field.cgi?id=20117
Average weekly beer plus cider intake	-0.0934	0.0518	-1.804	0.0712	324162	https://ukb-imp.oss-us-west-1.aliyuncs.com/1588.v1.1.fastGWA.gz	http://biobank.ndph.ox.ac.uk/showcase/field.cgi?id=1588
Hair/balding pattern: Pattern 4	0.0652	0.0362	1.8013	0.0717	207036(37860)	https://ukb-imp.oss-us-west-1.aliyuncs.com/2395_4.v1.1.fastGWA.gz	http://biobank.ndph.ox.ac.uk/showcase/field.cgi?id=2395
Types of physical activity in last 4 weeks: Walking for pleasure (not as a means of transport)	-0.081	0.045	-1.801	0.0717	453838(325316)	https://ukb-imp.oss-us-west-1.aliyuncs.com/6164_1.v1.1.fastGWA.gz	http://biobank.ndph.ox.ac.uk/showcase/field.cgi?id=6164
Side salad intake	0.2142	0.119	1.7997	0.0719	64001	https://ukb-imp.oss-us-west-1.aliyuncs.com/104090.v1.1.fastGWA.gz	http://biobank.ndph.ox.ac.uk/showcase/field.cgi?id=104090
Systolic blood pressure automated reading	0.0689	0.0384	1.796	0.0725	430025	https://ukb-imp.oss-us-west-1.aliyuncs.com/4080.v1.1.fastGWA.gz	http://biobank.ndph.ox.ac.uk/showcase/field.cgi?id=4080
Bread consumed	-0.3379	0.1884	-1.7935	0.0729	64001(54755)	https://ukb-imp.oss-us-west-1.aliyuncs.com/100940.v1.1.fastGWA.gz	http://biobank.ndph.ox.ac.uk/showcase/field.cgi?id=100940
Cereal type: Biscuit cereal (e.g. Weetabix)	-0.1192	0.0665	-1.7927	0.073	377801(67149)	https://ukb-imp.oss-us-west-1.aliyuncs.com/1468_2.v1.1.fastGWA.gz	http://biobank.ndph.ox.ac.uk/showcase/field.cgi?id=1468
Estimated nutrients yesterday: Alcohol	-0.1917	0.1071	-1.7907	0.0733	64029	https://ukb-imp.oss-us-west-1.aliyuncs.com/100022.v1.1.fastGWA.gz	http://biobank.ndph.ox.ac.uk/showcase/field.cgi?id=100022
Types of transport used (excluding work): Cycle	-0.0919	0.0514	-1.7887	0.0737	453928(32679)	https://ukb-imp.oss-us-west-1.aliyuncs.com/6162_4.v1.1.fastGWA.gz	http://biobank.ndph.ox.ac.uk/showcase/field.cgi?id=6162
Treatment/medication code: levothyroxine sodium	0.0948	0.0531	1.7856	0.0742	456276(18688)	https://ukb-imp.oss-us-west-1.aliyuncs.com/20003_1141191044.v1.1.fastGWA.gz	http://biobank.ndph.ox.ac.uk/showcase/field.cgi?id=20003
Time spent watching television (TV)	0.0609	0.0341	1.7839	0.0744	431882	http://static.geneatlas.roslin.ed.ac.uk/gwas/allWhites/imputed/data.copy/imputed.allWhites.1070-0.0.chr1-22.csv.gz	http://biobank.ndph.ox.ac.uk/showcase/field.cgi?id=1070
Average acceleration 04:00 - 04:59	-0.1307	0.0735	-1.7788	0.0753	97140	https://ukb-imp.oss-us-west-1.aliyuncs.com/90031.v1.1.fastGWA.gz	http://biobank.ndph.ox.ac.uk/showcase/field.cgi?id=90031	The average physical activity level of the subjects in 04:00 - 04:59 of the day
K20 Oesophagitis	0.1416	0.0797	1.7769	0.0756	452264(10129)	http://static.geneatlas.roslin.ed.ac.uk/gwas/allWhites/imputed/data.copy/imputed.allWhites.clinical_c_K20.chr1-22.csv.gz	http://biobank.ndph.ox.ac.uk/showcase/field.cgi?id=41204
Never eat eggs dairy wheat sugar: Eggs or foods containing eggs	0.1412	0.0796	1.7733	0.0762	454499(11911)	https://ukb-imp.oss-us-west-1.aliyuncs.com/6144_1.v1.1.fastGWA.gz	http://biobank.ndph.ox.ac.uk/showcase/field.cgi?id=6144
M13 Other arthritis	0.1381	0.0786	1.7571	0.0789	452264(12699)	http://static.geneatlas.roslin.ed.ac.uk/gwas/allWhites/imputed/data.copy/imputed.allWhites.clinical_c_M13.chr1-22.csv.gz	http://biobank.ndph.ox.ac.uk/showcase/field.cgi?id=41204
Average acceleration 16:00 - 16:59	-0.1155	0.0658	-1.7543	0.0794	97140	https://ukb-imp.oss-us-west-1.aliyuncs.com/90043.v1.1.fastGWA.gz	http://biobank.ndph.ox.ac.uk/showcase/field.cgi?id=90043	The average physical activity level of the subjects in 16:00 - 16:59 of the day
Average acceleration 13:00 - 13:59	-0.1086	0.0621	-1.7507	0.08	97140	https://ukb-imp.oss-us-west-1.aliyuncs.com/90040.v1.1.fastGWA.gz	http://biobank.ndph.ox.ac.uk/showcase/field.cgi?id=90040	The average physical activity level of the subjects in 13:00 - 13:59 of the day
Estimated nutrients yesterday: Fat	-0.1753	0.1006	-1.7422	0.0815	64029	https://ukb-imp.oss-us-west-1.aliyuncs.com/100004.v1.1.fastGWA.gz	http://biobank.ndph.ox.ac.uk/showcase/field.cgi?id=100004
Reason for glasses/contact lenses: For just reading/near work as you are getting older (called 'presbyopia')	-0.1804	0.1036	-1.7421	0.0815	455654(39080)	https://ukb-imp.oss-us-west-1.aliyuncs.com/6147_3.v1.1.fastGWA.gz	http://biobank.ndph.ox.ac.uk/showcase/field.cgi?id=6147
F10-F19 Mental and behavioural disorders due to psychoactive substance use	0.0984	0.0565	1.7406	0.0818	452264(16912)	http://static.geneatlas.roslin.ed.ac.uk/gwas/allWhites/imputed/data.copy/imputed.allWhites.clinical_c_Block_F10-F19.chr1-22.csv.gz	http://biobank.ndph.ox.ac.uk/showcase/field.cgi?id=41204
Educational attainment college	-0.0947	0.0546	-1.7342	0.0829	95427	http://www.thessgac.org/#!data/kuzq8	https://pubmed.ncbi.nlm.nih.gov/23722424
Reason for reducing amount of alcohol drunk: Illness or ill health	0.1565	0.0907	1.7246	0.0846	169830(12143)	https://ukb-imp.oss-us-west-1.aliyuncs.com/2664_1.v1.1.fastGWA.gz	http://biobank.ndph.ox.ac.uk/showcase/field.cgi?id=2664
Haemoglobin concentration	-0.0525	0.0305	-1.7248	0.0846	442728	http://static.geneatlas.roslin.ed.ac.uk/gwas/allWhites/imputed/data.copy/imputed.allWhites.30020-0.0.chr1-22.csv.gz	http://biobank.ndph.ox.ac.uk/showcase/field.cgi?id=30020
Estimated nutrients yesterday: Starch	-0.1993	0.1162	-1.7154	0.0863	64029	https://ukb-imp.oss-us-west-1.aliyuncs.com/100023.v1.1.fastGWA.gz	http://biobank.ndph.ox.ac.uk/showcase/field.cgi?id=100023
Someone to take to doctor when needed as a child	-0.1398	0.0815	-1.7155	0.0863	146801	https://ukb-imp.oss-us-west-1.aliyuncs.com/20491.v1.1.fastGWA.gz	http://biobank.ndph.ox.ac.uk/showcase/field.cgi?id=20491
Time spent doing vigorous physical activity	0.1918	0.1122	1.7095	0.0874	64001	https://ukb-imp.oss-us-west-1.aliyuncs.com/104900.v1.1.fastGWA.gz	http://biobank.ndph.ox.ac.uk/showcase/field.cgi?id=104900
Witnessed sudden violent death	0.1432	0.0838	1.7082	0.0876	147517(19937)	https://ukb-imp.oss-us-west-1.aliyuncs.com/20530.v1.1.fastGWA.gz	http://biobank.ndph.ox.ac.uk/showcase/field.cgi?id=20530
Mouth/teeth dental problems: Loose teeth	0.1161	0.0681	1.7054	0.0881	454565(18545)	https://ukb-imp.oss-us-west-1.aliyuncs.com/6149_4.v1.1.fastGWA.gz	http://biobank.ndph.ox.ac.uk/showcase/field.cgi?id=6149
Milk chocolate intake	-0.264	0.1548	-1.7051	0.0882	63996	https://ukb-imp.oss-us-west-1.aliyuncs.com/102280.v1.1.fastGWA.gz	http://biobank.ndph.ox.ac.uk/showcase/field.cgi?id=102280
Workplace had a lot of cigarette smoke from other people smoking: Rarely/never	-0.1876	0.111	-1.6895	0.0911	113296(96495)	https://ukb-imp.oss-us-west-1.aliyuncs.com/22611_0.v1.1.fastGWA.gz	http://biobank.ndph.ox.ac.uk/showcase/field.cgi?id=22611
Able to pay rent/mortgage as an adult	-0.1295	0.077	-1.6833	0.0923	145557	https://ukb-imp.oss-us-west-1.aliyuncs.com/20525.v1.1.fastGWA.gz	http://biobank.ndph.ox.ac.uk/showcase/field.cgi?id=20525
Age when last used oral contraceptive pill	0.0706	0.042	1.6831	0.0924	149933	http://atlas.ctglab.nl/ukb2_sumstats/f.2804.0.0_res.EUR.sumstats.MACfilt.txt.gz	http://biobank.ndph.ox.ac.uk/showcase/field.cgi?id=2804
Ever had prolonged loss of interest in normal activities	0.085	0.0505	1.6818	0.0926	147345(58298)	https://ukb-imp.oss-us-west-1.aliyuncs.com/20441.v1.1.fastGWA.gz	http://biobank.ndph.ox.ac.uk/showcase/field.cgi?id=20441
Filtered coffee intake	0.1315	0.0783	1.6803	0.0929	64001	https://ukb-imp.oss-us-west-1.aliyuncs.com/100270.v1.1.fastGWA.gz	http://biobank.ndph.ox.ac.uk/showcase/field.cgi?id=100270
Speech-reception-threshold (SRT) estimate (left)	0.1311	0.0783	1.6739	0.0942	143859	https://ukb-imp.oss-us-west-1.aliyuncs.com/20019.v1.1.fastGWA.gz	http://biobank.ndph.ox.ac.uk/showcase/field.cgi?id=20019	Physical measures-Hearing test
Mean platelet (thrombocyte) volume	0.0497	0.0297	1.6737	0.0942	442720	http://static.geneatlas.roslin.ed.ac.uk/gwas/allWhites/imputed/data.copy/imputed.allWhites.30100-0.0.chr1-22.csv.gz	http://biobank.ndph.ox.ac.uk/showcase/field.cgi?id=30100
Frequency of friend/family visits	-0.0736	0.044	-1.6714	0.0946	453317	https://ukb-imp.oss-us-west-1.aliyuncs.com/1031.v1.1.fastGWA.gz	http://biobank.ndph.ox.ac.uk/showcase/field.cgi?id=1031
K52 Other non-infective gastro-enteritis and colitis	0.1168	0.0701	1.6654	0.0958	452264(17729)	http://static.geneatlas.roslin.ed.ac.uk/gwas/allWhites/imputed/data.copy/imputed.allWhites.clinical_c_K52.chr1-22.csv.gz	http://biobank.ndph.ox.ac.uk/showcase/field.cgi?id=41204
Current employment status: Retired	-0.1427	0.0857	-1.6642	0.0961	336252(214959)	https://www.dropbox.com/s/338c8iqri43jmad/6142_2.assoc.tsv.gz?dl=0 -O 6142_2.assoc.tsv.gz	http://biobank.ndph.ox.ac.uk/showcase/field.cgi?id=6142
Pack Years	0.1442	0.0867	1.6637	0.0962	622409	https://conservancy.umn.edu/bitstream/handle/11299/201610/Erzurumluoglu_et_al_2018_discovery-stage_meta-analysis_PY_results_02132019.txt.gz?sequence=13&isAllowed=y	http://biobank.ndph.ox.ac.uk/showcase/field.cgi?id=20161
Why stopped smoking: Health precaution	-0.1082	0.0651	-1.6632	0.0963	112500(70520)	https://ukb-imp.oss-us-west-1.aliyuncs.com/6157_3.v1.1.fastGWA.gz	http://biobank.ndph.ox.ac.uk/showcase/field.cgi?id=6157
Work/job satisfaction	-0.1172	0.0705	-1.6621	0.0965	103468	https://ukb-imp.oss-us-west-1.aliyuncs.com/4537.v1.1.fastGWA.gz	http://biobank.ndph.ox.ac.uk/showcase/field.cgi?id=4537
Average acceleration 18:00 - 18:59	-0.1108	0.0667	-1.6601	0.0969	97140	https://ukb-imp.oss-us-west-1.aliyuncs.com/90045.v1.1.fastGWA.gz	http://biobank.ndph.ox.ac.uk/showcase/field.cgi?id=90045	The average physical activity level of the subjects in 18:00 - 18:59 of the day
Types of transport used (excluding work): Public transport	-0.085	0.0515	-1.6493	0.0991	453928(136590)	https://ukb-imp.oss-us-west-1.aliyuncs.com/6162_3.v1.1.fastGWA.gz	http://biobank.ndph.ox.ac.uk/showcase/field.cgi?id=6162
M23 Internal derangement of knee	0.0947	0.0577	1.64	0.101	452264(16581)	http://static.geneatlas.roslin.ed.ac.uk/gwas/allWhites/imputed/data.copy/imputed.allWhites.clinical_c_M23.chr1-22.csv.gz	http://biobank.ndph.ox.ac.uk/showcase/field.cgi?id=41204
Exposure to tobacco smoke at home	0.1202	0.0734	1.6377	0.1015	411932	https://ukb-imp.oss-us-west-1.aliyuncs.com/1269.v1.1.fastGWA.gz	http://biobank.ndph.ox.ac.uk/showcase/field.cgi?id=1269
Duration of heavy DIY	0.1079	0.0661	1.6332	0.1024	181266	https://ukb-imp.oss-us-west-1.aliyuncs.com/2634.v1.1.fastGWA.gz	http://biobank.ndph.ox.ac.uk/showcase/field.cgi?id=2634
Hair colour (natural before greying): Light brown	-0.0821	0.0503	-1.6323	0.1026	455164(185000)	https://ukb-imp.oss-us-west-1.aliyuncs.com/1747_3.v1.1.fastGWA.gz	http://biobank.ndph.ox.ac.uk/showcase/field.cgi?id=1747
Diagnoses - secondary ICD10: Z85 Personal history of malignant neoplasm	0.1126	0.0692	1.6267	0.1038	244890(22370)	http://atlas.ctglab.nl/ukb2_sumstats/41204_Z85_logistic.EUR.sumstats.MACfilt.txt.gz	http://biobank.ndph.ox.ac.uk/showcase/field.cgi?id=41204
Diagnoses - secondary ICD10: Z37 Outcome of delivery	0.1129	0.0697	1.6212	0.105	244890(10775)	http://atlas.ctglab.nl/ukb2_sumstats/41204_Z37_logistic.EUR.sumstats.MACfilt.txt.gz	http://biobank.ndph.ox.ac.uk/showcase/field.cgi?id=41204
Frequency of unenthusiasm / disinterest in last 2 weeks	0.0764	0.0472	1.6196	0.1053	441179	https://ukb-imp.oss-us-west-1.aliyuncs.com/2060.v1.1.fastGWA.gz	http://biobank.ndph.ox.ac.uk/showcase/field.cgi?id=2060
No-wear time bias adjusted acceleration median	-0.0846	0.0523	-1.6167	0.1059	97140	https://ukb-imp.oss-us-west-1.aliyuncs.com/90089.v1.1.fastGWA.gz	http://biobank.ndph.ox.ac.uk/showcase/field.cgi?id=90089
Diagnoses - secondary ICD10: Z90 Acquired absence of organs, not elsewhere classified	0.1401	0.0867	1.6159	0.1061	244890(13727)	http://atlas.ctglab.nl/ukb2_sumstats/41204_Z90_logistic.EUR.sumstats.MACfilt.txt.gz	http://biobank.ndph.ox.ac.uk/showcase/field.cgi?id=41204
Milk type used: Soya	0.1095	0.0684	1.6008	0.1094	455816(16947)	https://ukb-imp.oss-us-west-1.aliyuncs.com/1418_4.v1.1.fastGWA.gz	http://biobank.ndph.ox.ac.uk/showcase/field.cgi?id=1418
Average weekly champagne plus white wine intake	-0.0805	0.0503	-1.5989	0.1098	323342	https://ukb-imp.oss-us-west-1.aliyuncs.com/1578.v1.1.fastGWA.gz	http://biobank.ndph.ox.ac.uk/showcase/field.cgi?id=1578
Reason for reducing amount of alcohol drunk: Health precaution	-0.0928	0.0582	-1.5945	0.1108	169830(55353)	https://ukb-imp.oss-us-west-1.aliyuncs.com/2664_3.v1.1.fastGWA.gz	http://biobank.ndph.ox.ac.uk/showcase/field.cgi?id=2664
Home area population density - urban or rural: Scotland - Large Urban Area	-0.1735	0.1093	-1.5877	0.1124	333997(27302)	https://ukb-imp.oss-us-west-1.aliyuncs.com/20118_11.v1.1.fastGWA.gz	http://biobank.ndph.ox.ac.uk/showcase/field.cgi?id=20118
Average acceleration 17:00 - 17:59	-0.1065	0.0674	-1.58	0.1141	97140	https://ukb-imp.oss-us-west-1.aliyuncs.com/90044.v1.1.fastGWA.gz	http://biobank.ndph.ox.ac.uk/showcase/field.cgi?id=90044	The average physical activity level of the subjects in 17:00 - 17:59 of the day
Platelet distribution width	0.0587	0.0373	1.5753	0.1152	442720	http://static.geneatlas.roslin.ed.ac.uk/gwas/allWhites/imputed/data.copy/imputed.allWhites.30110-0.0.chr1-22.csv.gz	http://biobank.ndph.ox.ac.uk/showcase/field.cgi?id=30110
Treatment/medication code: lansoprazole	0.1041	0.0662	1.5722	0.1159	456276(16241)	https://ukb-imp.oss-us-west-1.aliyuncs.com/20003_1140864752.v1.1.fastGWA.gz	http://biobank.ndph.ox.ac.uk/showcase/field.cgi?id=20003
Average weekly fortified wine intake	-0.1344	0.0856	-1.5701	0.1164	324096	https://ukb-imp.oss-us-west-1.aliyuncs.com/1608.v1.1.fastGWA.gz	http://biobank.ndph.ox.ac.uk/showcase/field.cgi?id=1608
Does your mood often go up and down?	0.0583	0.0373	1.5623	0.1182	373733(168180)	https://ctg.cncr.nl/documents/p1651/sumstats_neuro_f1920_ctg_format.txt.gz	http://biobank.ndph.ox.ac.uk/showcase/field.cgi?id=1920
Medication for pain relief constipation heartburn: Omeprazole (e.g. Zanprol)	0.0871	0.0558	1.561	0.1185	451068(27313)	https://ukb-imp.oss-us-west-1.aliyuncs.com/6154_5.v1.1.fastGWA.gz	http://biobank.ndph.ox.ac.uk/showcase/field.cgi?id=6154
White wine intake	-0.208	0.1345	-1.5467	0.1219	64001	https://ukb-imp.oss-us-west-1.aliyuncs.com/100670.v1.1.fastGWA.gz	http://biobank.ndph.ox.ac.uk/showcase/field.cgi?id=100670
Diagnoses - secondary ICD10: Z95 Presence of cardiac and vascular implants and grafts	-0.0717	0.0464	-1.5459	0.1221	244890(11553)	http://atlas.ctglab.nl/ukb2_sumstats/41204_Z95_logistic.EUR.sumstats.MACfilt.txt.gz	http://biobank.ndph.ox.ac.uk/showcase/field.cgi?id=41204
Diagnoses - secondary ICD10: Z86 Personal history of certain other diseases	-0.0787	0.0511	-1.5389	0.1238	244890(45586)	http://atlas.ctglab.nl/ukb2_sumstats/41204_Z86_logistic.EUR.sumstats.MACfilt.txt.gz	http://biobank.ndph.ox.ac.uk/showcase/field.cgi?id=41204
Duration of light DIY	0.0908	0.0591	1.5353	0.1247	224688	https://ukb-imp.oss-us-west-1.aliyuncs.com/1021.v1.1.fastGWA.gz	http://biobank.ndph.ox.ac.uk/showcase/field.cgi?id=1021
Frequency of heavy DIY in last 4 weeks	0.1177	0.0768	1.5313	0.1257	181010	https://ukb-imp.oss-us-west-1.aliyuncs.com/2624.v1.1.fastGWA.gz	http://biobank.ndph.ox.ac.uk/showcase/field.cgi?id=2624
Average acceleration 09:00 - 09:59	-0.099	0.0647	-1.5314	0.1257	97140	https://ukb-imp.oss-us-west-1.aliyuncs.com/90036.v1.1.fastGWA.gz	http://biobank.ndph.ox.ac.uk/showcase/field.cgi?id=90036	The average physical activity level of the subjects in 09:00 - 09:59 of the day
Average acceleration 20:00 - 20:59	-0.0973	0.0639	-1.5231	0.1277	97140	https://ukb-imp.oss-us-west-1.aliyuncs.com/90047.v1.1.fastGWA.gz	http://biobank.ndph.ox.ac.uk/showcase/field.cgi?id=90047	The average physical activity level of the subjects in 20:00 - 20:59 of the day
M79 Other soft tissue disorders, not elsewhere classified	0.1189	0.0784	1.5158	0.1296	452264(13514)	http://static.geneatlas.roslin.ed.ac.uk/gwas/allWhites/imputed/data.copy/imputed.allWhites.clinical_c_M79.chr1-22.csv.gz	http://biobank.ndph.ox.ac.uk/showcase/field.cgi?id=41204
Never eat eggs dairy wheat sugar: Dairy products	0.1751	0.1157	1.5131	0.1303	454499(10179)	https://ukb-imp.oss-us-west-1.aliyuncs.com/6144_2.v1.1.fastGWA.gz	http://biobank.ndph.ox.ac.uk/showcase/field.cgi?id=6144
Nap during day	-0.054	0.0361	-1.4982	0.1341	455848	https://ukb-imp.oss-us-west-1.aliyuncs.com/1190.v1.1.fastGWA.gz	http://biobank.ndph.ox.ac.uk/showcase/field.cgi?id=1190
Frequency of depressed mood in last 2 weeks	0.0739	0.0495	1.4931	0.1354	436656	https://ukb-imp.oss-us-west-1.aliyuncs.com/2050.v1.1.fastGWA.gz	http://biobank.ndph.ox.ac.uk/showcase/field.cgi?id=2050
Treatment/medication code: glucosamine product	0.1156	0.0779	1.484	0.1378	456276(30336)	https://ukb-imp.oss-us-west-1.aliyuncs.com/20003_1141188442.v1.1.fastGWA.gz	http://biobank.ndph.ox.ac.uk/showcase/field.cgi?id=20003
K29 Gastritis and duodenitis	0.0965	0.0651	1.4819	0.1384	452264(29909)	http://static.geneatlas.roslin.ed.ac.uk/gwas/allWhites/imputed/data.copy/imputed.allWhites.clinical_c_K29.chr1-22.csv.gz	http://biobank.ndph.ox.ac.uk/showcase/field.cgi?id=41204
Treatment/medication code: omeprazole	0.0885	0.0597	1.4813	0.1385	456276(26869)	https://ukb-imp.oss-us-west-1.aliyuncs.com/20003_1140865634.v1.1.fastGWA.gz	http://biobank.ndph.ox.ac.uk/showcase/field.cgi?id=20003
Fried potatoes intake	-0.262	0.1773	-1.4772	0.1396	64001	https://ukb-imp.oss-us-west-1.aliyuncs.com/104020.v1.1.fastGWA.gz	http://biobank.ndph.ox.ac.uk/showcase/field.cgi?id=104020
Ever highly irritable/argumentative for 2 days	0.0891	0.0605	1.473	0.1407	147168(26667)	https://ukb-imp.oss-us-west-1.aliyuncs.com/4653.v1.1.fastGWA.gz	http://biobank.ndph.ox.ac.uk/showcase/field.cgi?id=4653
Tinnitus: Yes but not now but have in the past	0.1483	0.1007	1.4725	0.1409	147789(16490)	https://ukb-imp.oss-us-west-1.aliyuncs.com/4803_14.v1.1.fastGWA.gz	http://biobank.ndph.ox.ac.uk/showcase/field.cgi?id=4803
Lymphocyte percentage	0.0455	0.0309	1.4708	0.1413	441944	http://static.geneatlas.roslin.ed.ac.uk/gwas/allWhites/imputed/data.copy/imputed.allWhites.30180-0.0.chr1-22.csv.gz	http://biobank.ndph.ox.ac.uk/showcase/field.cgi?id=30180
Sunday average acceleration	-0.0828	0.0563	-1.4697	0.1416	97140	https://ukb-imp.oss-us-west-1.aliyuncs.com/90025.v1.1.fastGWA.gz	http://biobank.ndph.ox.ac.uk/showcase/field.cgi?id=90025	The average physical activity level of the subjects on Sunday
Used an inhaler for chest within last hour	0.1986	0.1352	1.4687	0.1419	309688	https://www.dropbox.com/s/slobayrai2ehrvz/3090.assoc.tsv.gz?dl=0 -O 3090.assoc.tsv.gz	http://biobank.ndph.ox.ac.uk/showcase/field.cgi?id=3090
Physically abused by family as a child	0.0807	0.055	1.4655	0.1428	147456	https://ukb-imp.oss-us-west-1.aliyuncs.com/20488.v1.1.fastGWA.gz	http://biobank.ndph.ox.ac.uk/showcase/field.cgi?id=20488
Gap coding: Full-time or part-time education	-0.1399	0.0961	-1.4562	0.1453	85853(15778)	https://ukb-imp.oss-us-west-1.aliyuncs.com/22660_103.v1.1.fastGWA.gz	http://biobank.ndph.ox.ac.uk/showcase/field.cgi?id=22660
Chest pain or discomfort	0.0632	0.0435	1.4529	0.1463	451534(71859)	https://ukb-imp.oss-us-west-1.aliyuncs.com/2335.v1.1.fastGWA.gz	http://biobank.ndph.ox.ac.uk/showcase/field.cgi?id=2335
Educational attainment edu years	-0.0801	0.0552	-1.4508	0.1468	101069	http://www.thessgac.org/#!data/kuzq8	https://pubmed.ncbi.nlm.nih.gov/23722424
Been in serious accident believed to be life-threatening	0.142	0.0979	1.4503	0.147	147582(14315)	https://ukb-imp.oss-us-west-1.aliyuncs.com/20526.v1.1.fastGWA.gz	http://biobank.ndph.ox.ac.uk/showcase/field.cgi?id=20526
Urate	0.0785	0.0542	1.448	0.1476	110347	http://metabolomics.helmholtz-muenchen.de/gugc/	https://pubmed.ncbi.nlm.nih.gov/23263486
Job involves mainly walking or standing	0.0605	0.042	1.4416	0.1494	259397	https://ukb-imp.oss-us-west-1.aliyuncs.com/806.v1.1.fastGWA.gz	http://biobank.ndph.ox.ac.uk/showcase/field.cgi?id=806
Alzheimer’s dementia	-0.1196	0.084	-1.4247	0.1542	455258(71880)	https://ctg.cncr.nl/documents/p1651/AD_sumstats_Jansenetal.txt.gz	http://biobank.ndph.ox.ac.uk/showcase/field.cgi?id=130836
Haematocrit percentage	-0.0458	0.0323	-1.4175	0.1563	442728	http://static.geneatlas.roslin.ed.ac.uk/gwas/allWhites/imputed/data.copy/imputed.allWhites.30030-0.0.chr1-22.csv.gz	http://biobank.ndph.ox.ac.uk/showcase/field.cgi?id=30030
Part of a multiple birth	0.2044	0.1442	1.4173	0.1564	452264(10252)	http://static.geneatlas.roslin.ed.ac.uk/gwas/allWhites/imputed/data.copy/imputed.allWhites.1777-0.0.chr1-22.csv.gz	http://biobank.ndph.ox.ac.uk/showcase/field.cgi?id=1777
Intelligence	-0.0447	0.0315	-1.4155	0.1569	269867	https://ctg.cncr.nl/documents/p1651/SavageJansen_IntMeta_sumstats.zip	https://pubmed.ncbi.nlm.nih.gov/29942086
Cigarettes Per Day	0.1061	0.0752	1.4112	0.1582	622409	https://conservancy.umn.edu/bitstream/handle/11299/201610/Erzurumluoglu_et_al_2018_combined_meta-analysis_CPD_results_02132019.txt.gz?sequence=14&isAllowed=y	http://biobank.ndph.ox.ac.uk/showcase/field.cgi?id=2887
Hand grip strength (right)	0.0518	0.0368	1.4086	0.159	454473	http://static.geneatlas.roslin.ed.ac.uk/gwas/allWhites/imputed/data.copy/imputed.allWhites.47-0.0.chr1-22.csv.gz	http://biobank.ndph.ox.ac.uk/showcase/field.cgi?id=47
Medication for pain relief constipation heartburn: Ibuprofen (e.g. Nurofen)	-0.0734	0.0521	-1.408	0.1591	451068(67072)	https://ukb-imp.oss-us-west-1.aliyuncs.com/6154_2.v1.1.fastGWA.gz	http://biobank.ndph.ox.ac.uk/showcase/field.cgi?id=6154
Ever suffered mental distress preventing usual activities	0.0798	0.0567	1.4071	0.1594	145805(48729)	https://ukb-imp.oss-us-west-1.aliyuncs.com/20500.v1.1.fastGWA.gz	http://biobank.ndph.ox.ac.uk/showcase/field.cgi?id=20500
Number of symbol digit matches attempted	-0.0605	0.0432	-1.4021	0.1609	111471	https://ukb-imp.oss-us-west-1.aliyuncs.com/20195.v1.1.fastGWA.gz	http://biobank.ndph.ox.ac.uk/showcase/field.cgi?id=20195
Ever had hysterectomy (womb removed)	0.0945	0.0677	1.3966	0.1625	218469(17911)	https://ukb-imp.oss-us-west-1.aliyuncs.com/3591.v1.1.fastGWA.gz	http://biobank.ndph.ox.ac.uk/showcase/field.cgi?id=3591
Medication for cholesterol blood pressure diabetes or take exogenous hormones: Cholesterol lowering medication	0.0663	0.0475	1.3954	0.1629	246170(31070)	https://ukb-imp.oss-us-west-1.aliyuncs.com/6153_1.v1.1.fastGWA.gz	http://biobank.ndph.ox.ac.uk/showcase/field.cgi?id=6153
Bipolar/Major depression	0.0602	0.0431	1.3947	0.1631	93296(25873)	http://atlas.ctglab.nl/ukb2_sumstats/f.20126.0.0_logistic.EUR.sumstats.MACfilt.txt.gz	http://biobank.ndph.ox.ac.uk/showcase/field.cgi?id=20126
Duration to entering value	0.0607	0.0438	1.3877	0.1652	111768	https://ukb-imp.oss-us-west-1.aliyuncs.com/20230.v1.1.fastGWA.gz	http://biobank.ndph.ox.ac.uk/showcase/field.cgi?id=20230	Cognitive function online-Symbol digit substitution
How are people in household related to participant: Son and/or daughter (include step-children)	-0.1332	0.0963	-1.3834	0.1665	453446(153215)	https://ukb-imp.oss-us-west-1.aliyuncs.com/6141_2.v1.1.fastGWA.gz	http://biobank.ndph.ox.ac.uk/showcase/field.cgi?id=6141
Duration to complete numeric path (trail #1)	0.0752	0.0545	1.3814	0.1672	98077	https://ukb-imp.oss-us-west-1.aliyuncs.com/20156.v1.1.fastGWA.gz	http://biobank.ndph.ox.ac.uk/showcase/field.cgi?id=20156	Cognitive function online-Trail making
Overall acceleration average	-0.0693	0.0502	-1.3795	0.1677	97140	https://ukb-imp.oss-us-west-1.aliyuncs.com/90012.v1.1.fastGWA.gz	http://biobank.ndph.ox.ac.uk/showcase/field.cgi?id=90012
Number of correct matches in round	-0.0799	0.0582	-1.3727	0.1698	455695	https://ukb-imp.oss-us-west-1.aliyuncs.com/398.v1.1.fastGWA.gz	http://biobank.ndph.ox.ac.uk/showcase/field.cgi?id=398
Getting up in morning	0.0562	0.0411	1.3695	0.1709	455090	https://ukb-imp.oss-us-west-1.aliyuncs.com/1170.v1.1.fastGWA.gz	http://biobank.ndph.ox.ac.uk/showcase/field.cgi?id=1170
Estimated nutrients yesterday: Saturated fat	-0.1382	0.1011	-1.3664	0.1718	64029	https://ukb-imp.oss-us-west-1.aliyuncs.com/100006.v1.1.fastGWA.gz	http://biobank.ndph.ox.ac.uk/showcase/field.cgi?id=100006
Hip pain for 3+ months	0.2179	0.1597	1.3645	0.1724	50942(39730)	https://ukb-imp.oss-us-west-1.aliyuncs.com/3414.v1.1.fastGWA.gz	http://biobank.ndph.ox.ac.uk/showcase/field.cgi?id=3414
Felt hated by family member as a child	0.0767	0.0568	1.3506	0.1768	147367	https://ukb-imp.oss-us-west-1.aliyuncs.com/20487.v1.1.fastGWA.gz	http://biobank.ndph.ox.ac.uk/showcase/field.cgi?id=20487
Pain type(s) experienced in last month: Back pain	0.0579	0.043	1.3469	0.178	455272(116509)	https://ukb-imp.oss-us-west-1.aliyuncs.com/6159_4.v1.1.fastGWA.gz	http://biobank.ndph.ox.ac.uk/showcase/field.cgi?id=6159
Ever had period extreme irritability	0.0688	0.0512	1.3417	0.1797	143191(37643)	https://ukb-imp.oss-us-west-1.aliyuncs.com/20502.v1.1.fastGWA.gz	http://biobank.ndph.ox.ac.uk/showcase/field.cgi?id=20502
Inflammatory bowel	-0.0724	0.0539	-1.3418	0.1797	96486(42950)	https://www.ibdgenetics.org/downloads.html	https://pubmed.ncbi.nlm.nih.gov/26192919
Ever had prostate specific antigen (PSA) test	-0.0834	0.0622	-1.341	0.1799	147970(79577)	https://www.dropbox.com/s/kag2t0ikjdpkwfc/2365.assoc.tsv.gz?dl=0 -O 2365.assoc.tsv.gz	http://biobank.ndph.ox.ac.uk/showcase/field.cgi?id=2365
Rose wine intake	-0.2855	0.213	-1.3407	0.18	64001	https://ukb-imp.oss-us-west-1.aliyuncs.com/100630.v1.1.fastGWA.gz	http://biobank.ndph.ox.ac.uk/showcase/field.cgi?id=100630
Diagnoses - secondary ICD10: Z87 Personal history of other diseases and conditions	-0.0801	0.0598	-1.3392	0.1805	244890(23766)	http://atlas.ctglab.nl/ukb2_sumstats/41204_Z87_logistic.EUR.sumstats.MACfilt.txt.gz	http://biobank.ndph.ox.ac.uk/showcase/field.cgi?id=41204
Interval between previous point and current one in numeric path (trail #1)	0.0702	0.0525	1.3371	0.1812	108403	https://ukb-imp.oss-us-west-1.aliyuncs.com/20149.v1.1.fastGWA.gz	http://biobank.ndph.ox.ac.uk/showcase/field.cgi?id=20149
Carbohydrate	-0.1124	0.0841	-1.3359	0.1816	64029	https://ukb-imp.oss-us-west-1.aliyuncs.com/100005.v1.1.fastGWA.gz	http://biobank.ndph.ox.ac.uk/showcase/field.cgi?id=100005
Thoughts of death during worst depression	-0.1279	0.0959	-1.3332	0.1825	78703(41009)	https://ukb-imp.oss-us-west-1.aliyuncs.com/20437.v1.1.fastGWA.gz	http://biobank.ndph.ox.ac.uk/showcase/field.cgi?id=20437
Bicycle speed	0.1679	0.1266	1.3267	0.1846	66940	https://ukb-imp.oss-us-west-1.aliyuncs.com/5985.v1.1.fastGWA.gz	http://biobank.ndph.ox.ac.uk/showcase/field.cgi?id=5985
Pain type(s) experienced in last month: Facial pain	0.1447	0.1092	1.3253	0.1851	336650	https://ukb-imp.oss-us-west-1.aliyuncs.com/6159_2.v1.1.fastGWA.gz	http://biobank.ndph.ox.ac.uk/showcase/field.cgi?id=6159
Own or rent accommodation lived in: Own outright (by you or someone in your household)	0.0422	0.0319	1.3216	0.1863	383032(205443)	http://atlas.ctglab.nl/ukb2_sumstats/680_1_logistic.EUR.sumstats.MACfilt.txt.gz	http://biobank.ndph.ox.ac.uk/showcase/field.cgi?id=680
Maximum workload during fitness test	-0.0963	0.073	-1.3181	0.1875	67124	https://ukb-imp.oss-us-west-1.aliyuncs.com/6032.v1.1.fastGWA.gz	http://biobank.ndph.ox.ac.uk/showcase/field.cgi?id=6032
Length of time at current address	-0.0628	0.0476	-1.3182	0.1875	445444	https://ukb-imp.oss-us-west-1.aliyuncs.com/699.v1.1.fastGWA.gz	http://biobank.ndph.ox.ac.uk/showcase/field.cgi?id=699
Fruit consumers	0.1284	0.0976	1.316	0.1882	64001(52183)	https://ukb-imp.oss-us-west-1.aliyuncs.com/104400.v1.1.fastGWA.gz	http://biobank.ndph.ox.ac.uk/showcase/field.cgi?id=104400
Manifestations of mania or irritability: I was more restless than usual	0.0841	0.0641	1.3132	0.1891	143191(16257)	https://ukb-imp.oss-us-west-1.aliyuncs.com/20548_2.v1.1.fastGWA.gz	http://biobank.ndph.ox.ac.uk/showcase/field.cgi?id=20548
Pork intake	-0.0632	0.0482	-1.313	0.1892	453616	http://static.geneatlas.roslin.ed.ac.uk/gwas/allWhites/imputed/data.copy/imputed.allWhites.1389-0.0.chr1-22.csv.gz	http://biobank.ndph.ox.ac.uk/showcase/field.cgi?id=1389
Monday average acceleration	-0.0805	0.0616	-1.3067	0.1913	97140	https://ukb-imp.oss-us-west-1.aliyuncs.com/90019.v1.1.fastGWA.gz	http://biobank.ndph.ox.ac.uk/showcase/field.cgi?id=90019	The average physical activity level of the subjects on Monday
Invitation to physical activity study acceptance	-0.0695	0.0534	-1.3009	0.1933	217653(97144)	https://ukb-imp.oss-us-west-1.aliyuncs.com/110005.v1.1.fastGWA.gz	http://biobank.ndph.ox.ac.uk/showcase/field.cgi?id=110005
Other serious medical condition/disability diagnosed by doctor	0.0697	0.0537	1.299	0.194	447778(92032)	https://ukb-imp.oss-us-west-1.aliyuncs.com/2473.v1.1.fastGWA.gz	http://biobank.ndph.ox.ac.uk/showcase/field.cgi?id=2473
Non-cancer illness code_ self-reported: Eczema/dermatitis	0.0854	0.0663	1.2887	0.1975	452264(11552)	http://static.geneatlas.roslin.ed.ac.uk/gwas/allWhites/imputed/data.copy/imputed.allWhites.selfReported_n_1511.chr1-22.csv.gz	http://biobank.ndph.ox.ac.uk/showcase/field.cgi?id=20002
Number of spontaneous miscarriages	-0.1383	0.1075	-1.286	0.1984	77232	https://ukb-imp.oss-us-west-1.aliyuncs.com/3839.v1.1.fastGWA.gz	http://biobank.ndph.ox.ac.uk/showcase/field.cgi?id=3839
Manifestations of mania or irritability: My thoughts were racing	0.0924	0.072	1.2847	0.1989	143191(13405)	https://ukb-imp.oss-us-west-1.aliyuncs.com/20548_3.v1.1.fastGWA.gz	http://biobank.ndph.ox.ac.uk/showcase/field.cgi?id=20548
Banana intake	0.127	0.0998	1.2732	0.2029	64001	https://ukb-imp.oss-us-west-1.aliyuncs.com/104460.v1.1.fastGWA.gz	http://biobank.ndph.ox.ac.uk/showcase/field.cgi?id=104460
Duration walking for pleasure	-0.0769	0.0604	-1.2729	0.2031	323744	https://ukb-imp.oss-us-west-1.aliyuncs.com/981.v1.1.fastGWA.gz	http://biobank.ndph.ox.ac.uk/showcase/field.cgi?id=981
Lettuce intake	0.2094	0.1646	1.2722	0.2033	64001	https://ukb-imp.oss-us-west-1.aliyuncs.com/104240.v1.1.fastGWA.gz	http://biobank.ndph.ox.ac.uk/showcase/field.cgi?id=104240
Medication for cholesterol blood pressure diabetes or take exogenous hormones: Hormone replacement therapy	-0.0887	0.0697	-1.2722	0.2033	246170(18430)	https://ukb-imp.oss-us-west-1.aliyuncs.com/6153_4.v1.1.fastGWA.gz	http://biobank.ndph.ox.ac.uk/showcase/field.cgi?id=6153
Yogurt/ice-cream consumers	0.1376	0.1082	1.2714	0.2036	64001(25938)	https://ukb-imp.oss-us-west-1.aliyuncs.com/102080.v1.1.fastGWA.gz	http://biobank.ndph.ox.ac.uk/showcase/field.cgi?id=102080
Hair colour (natural before greying): Dark brown	0.0494	0.0389	1.2706	0.2039	455164(171614)	https://ukb-imp.oss-us-west-1.aliyuncs.com/1747_4.v1.1.fastGWA.gz	http://biobank.ndph.ox.ac.uk/showcase/field.cgi?id=1747
Leisure/social activities: Sports club or gym	0.0536	0.0423	1.2676	0.2049	454813(136413)	https://ukb-imp.oss-us-west-1.aliyuncs.com/6160_1.v1.1.fastGWA.gz	http://biobank.ndph.ox.ac.uk/showcase/field.cgi?id=6160
Ever unenthusiastic/disinterested for a whole week	0.074	0.0585	1.2643	0.2061	144304(53353)	https://ukb-imp.oss-us-west-1.aliyuncs.com/4631.v1.1.fastGWA.gz	http://biobank.ndph.ox.ac.uk/showcase/field.cgi?id=4631
Recent feelings of inadequacy	0.0857	0.0678	1.2641	0.2062	147048	https://ukb-imp.oss-us-west-1.aliyuncs.com/20507.v1.1.fastGWA.gz	http://biobank.ndph.ox.ac.uk/showcase/field.cgi?id=20507
Cereal type: Muesli	-0.0486	0.0385	-1.2623	0.2068	377801(76991)	https://ukb-imp.oss-us-west-1.aliyuncs.com/1468_4.v1.1.fastGWA.gz	http://biobank.ndph.ox.ac.uk/showcase/field.cgi?id=1468
Hard cheese intake	-0.1633	0.1294	-1.2623	0.2069	64001	https://ukb-imp.oss-us-west-1.aliyuncs.com/102820.v1.1.fastGWA.gz	http://biobank.ndph.ox.ac.uk/showcase/field.cgi?id=102820
Vitamin B6	0.1234	0.0987	1.2497	0.2114	64029	https://ukb-imp.oss-us-west-1.aliyuncs.com/100012.v1.1.fastGWA.gz	http://biobank.ndph.ox.ac.uk/showcase/field.cgi?id=100012
Unsalted nuts intake	-0.2188	0.1751	-1.2498	0.2114	64001	https://ukb-imp.oss-us-west-1.aliyuncs.com/102440.v1.1.fastGWA.gz	http://biobank.ndph.ox.ac.uk/showcase/field.cgi?id=102440
Chest pain or discomfort when walking uphill or hurrying	0.1092	0.0882	1.2378	0.2158	57024(15207)	https://ukb-imp.oss-us-west-1.aliyuncs.com/3751.v1.1.fastGWA.gz	http://biobank.ndph.ox.ac.uk/showcase/field.cgi?id=3751
Mean corpuscular volume	-0.0393	0.0317	-1.2373	0.216	442726	http://static.geneatlas.roslin.ed.ac.uk/gwas/allWhites/imputed/data.copy/imputed.allWhites.30040-0.0.chr1-22.csv.gz	http://biobank.ndph.ox.ac.uk/showcase/field.cgi?id=30040
Weight change compared with 1 year ago	-0.0869	0.0703	-1.2361	0.2164	448642	https://ukb-imp.oss-us-west-1.aliyuncs.com/2306.v1.1.fastGWA.gz	http://biobank.ndph.ox.ac.uk/showcase/field.cgi?id=2306
Ease of getting up in the morning	0.0506	0.0413	1.2254	0.2204	385949	https://ctg.cncr.nl/documents/p1651/Gettingup_sumstats_Jansenetal.txt.gz	https://pubmed.ncbi.nlm.nih.gov/30804566
Diagnoses - secondary ICD10: Z96 Presence of other functional implants	-0.0613	0.0502	-1.221	0.2221	244890(15673)	http://atlas.ctglab.nl/ukb2_sumstats/41204_Z96_logistic.EUR.sumstats.MACfilt.txt.gz	http://biobank.ndph.ox.ac.uk/showcase/field.cgi?id=41204
Beer/cider intake	-0.2786	0.2295	-1.214	0.2248	64001	https://ukb-imp.oss-us-west-1.aliyuncs.com/100710.v1.1.fastGWA.gz	http://biobank.ndph.ox.ac.uk/showcase/field.cgi?id=100710
Loneliness isolation	0.061	0.0503	1.2131	0.2251	448956(81011)	https://ukb-imp.oss-us-west-1.aliyuncs.com/2020.v1.1.fastGWA.gz	http://biobank.ndph.ox.ac.uk/showcase/field.cgi?id=2020
Potassium	0.0935	0.0774	1.2081	0.227	64029	https://ukb-imp.oss-us-west-1.aliyuncs.com/100016.v1.1.fastGWA.gz	http://biobank.ndph.ox.ac.uk/showcase/field.cgi?id=100016
K44 Diaphragmatic hernia	0.066	0.0547	1.2061	0.2278	452264(29541)	http://static.geneatlas.roslin.ed.ac.uk/gwas/allWhites/imputed/data.copy/imputed.allWhites.clinical_c_K44.chr1-22.csv.gz	http://biobank.ndph.ox.ac.uk/showcase/field.cgi?id=41204
Attendance/disability/mobility allowance: Blue badge	-0.0413	0.0343	-1.2015	0.2296	383632(13444)	http://atlas.ctglab.nl/ukb2_sumstats/6146_3_logistic.EUR.sumstats.MACfilt.txt.gz	http://biobank.ndph.ox.ac.uk/showcase/field.cgi?id=6146
Frequency of inability to cease drinking in last year	-0.1055	0.0879	-1.2008	0.2298	81094	https://ukb-imp.oss-us-west-1.aliyuncs.com/20413.v1.1.fastGWA.gz	http://biobank.ndph.ox.ac.uk/showcase/field.cgi?id=20413
Handedness (chirality/laterality): Right-handed	0.0726	0.0609	1.1926	0.233	455963(404974)	https://ukb-imp.oss-us-west-1.aliyuncs.com/1707_1.v1.1.fastGWA.gz	http://biobank.ndph.ox.ac.uk/showcase/field.cgi?id=1707
Frequency of tiredness / lethargy in last 2 weeks	0.0503	0.0426	1.1811	0.2376	442694	https://ukb-imp.oss-us-west-1.aliyuncs.com/2080.v1.1.fastGWA.gz	http://biobank.ndph.ox.ac.uk/showcase/field.cgi?id=2080
Neutrophill percentage	-0.0402	0.034	-1.1806	0.2378	441944	http://static.geneatlas.roslin.ed.ac.uk/gwas/allWhites/imputed/data.copy/imputed.allWhites.30200-0.0.chr1-22.csv.gz	http://biobank.ndph.ox.ac.uk/showcase/field.cgi?id=30200
Are you often troubled by feelings of guilt?	0.0507	0.0431	1.1764	0.2394	373380(108280)	https://ctg.cncr.nl/documents/p1651/sumstats_neuro_f2030_ctg_format.txt.gz	http://biobank.ndph.ox.ac.uk/showcase/field.cgi?id=2030
Reason for glasses/contact lenses: For 'astigmatism'	-0.0818	0.0695	-1.1759	0.2396	455654(12182)	https://ukb-imp.oss-us-west-1.aliyuncs.com/6147_4.v1.1.fastGWA.gz	http://biobank.ndph.ox.ac.uk/showcase/field.cgi?id=6147
Time spend outdoors in summer	0.043	0.0367	1.1714	0.2414	413633	https://ukb-imp.oss-us-west-1.aliyuncs.com/1050.v1.1.fastGWA.gz	http://biobank.ndph.ox.ac.uk/showcase/field.cgi?id=1050
Tinnitus	0.0395	0.0338	1.1692	0.2423	126851	http://atlas.ctglab.nl/ukb2_sumstats/f.4803.0.0_res.EUR.sumstats.MACfilt.txt.gz	http://biobank.ndph.ox.ac.uk/showcase/field.cgi?id=4803
Friday average acceleration	-0.0757	0.0648	-1.1674	0.243	97140	https://ukb-imp.oss-us-west-1.aliyuncs.com/90023.v1.1.fastGWA.gz	http://biobank.ndph.ox.ac.uk/showcase/field.cgi?id=90023	The average physical activity level of the subjects on Friday
C44 Other malignant neoplasms of skin	-0.0678	0.0581	-1.1658	0.2437	452264(15372)	http://static.geneatlas.roslin.ed.ac.uk/gwas/allWhites/imputed/data.copy/imputed.allWhites.cancer_c_C44.chr1-22.csv.gz	http://biobank.ndph.ox.ac.uk/showcase/field.cgi?id=40006
Mineral and other dietary supplements: Glucosamine	0.0555	0.0476	1.1651	0.244	454825(88339)	https://ukb-imp.oss-us-west-1.aliyuncs.com/6179_2.v1.1.fastGWA.gz	http://biobank.ndph.ox.ac.uk/showcase/field.cgi?id=6179
Neuroticism	-0.037	0.0319	-1.1581	0.2468	380506	https://ctg.cncr.nl/documents/p1651/sumstats_neuro_sum_ctg_format.txt.gz	http://biobank.ndph.ox.ac.uk/showcase/field.cgi?id=20127
Hand grip strength (left) / Hand grip strength (right)	0.086	0.0743	1.1578	0.2469	452264	http://static.geneatlas.roslin.ed.ac.uk/gwas/allWhites/imputed/data.copy/imputed.allWhites.(46/47)-0.0.chr1-22.csv.gz	http://biobank.ndph.ox.ac.uk/showcase/field.cgi?id=46/47
Treatment/medication code: atorvastatin	0.076	0.0657	1.1571	0.2472	456276(13604)	https://ukb-imp.oss-us-west-1.aliyuncs.com/20003_1141146234.v1.1.fastGWA.gz	http://biobank.ndph.ox.ac.uk/showcase/field.cgi?id=20003
Been in a confiding relationship as an adult	0.0827	0.0716	1.155	0.2481	143985	https://ukb-imp.oss-us-west-1.aliyuncs.com/20522.v1.1.fastGWA.gz	http://biobank.ndph.ox.ac.uk/showcase/field.cgi?id=20522
Smoking/smokers in household	0.0788	0.0685	1.1508	0.2498	419584	https://ukb-imp.oss-us-west-1.aliyuncs.com/1259.v1.1.fastGWA.gz	http://biobank.ndph.ox.ac.uk/showcase/field.cgi?id=1259
Coffee type: Ground coffee (include espresso filter etc)	-0.0469	0.0411	-1.1401	0.2542	357425(81903)	https://ukb-imp.oss-us-west-1.aliyuncs.com/1508_3.v1.1.fastGWA.gz	http://biobank.ndph.ox.ac.uk/showcase/field.cgi?id=1508
Diagnosed with life-threatening illness	0.1193	0.1047	1.14	0.2543	147185(24038)	https://ukb-imp.oss-us-west-1.aliyuncs.com/20528.v1.1.fastGWA.gz	http://biobank.ndph.ox.ac.uk/showcase/field.cgi?id=20528
White blood cell (leukocyte) count	0.0373	0.0327	1.1392	0.2546	442723	http://static.geneatlas.roslin.ed.ac.uk/gwas/allWhites/imputed/data.copy/imputed.allWhites.30000-0.0.chr1-22.csv.gz	http://biobank.ndph.ox.ac.uk/showcase/field.cgi?id=30000
Physical violence by partner or ex-partner as an adult	0.0751	0.0661	1.1364	0.2558	147353	https://ukb-imp.oss-us-west-1.aliyuncs.com/20523.v1.1.fastGWA.gz	http://biobank.ndph.ox.ac.uk/showcase/field.cgi?id=20523
Crohn's disease	0.0582	0.0514	1.1309	0.2581	69268(22575)	https://www.ibdgenetics.org/downloads.html	https://pubmed.ncbi.nlm.nih.gov/21102463
Number of stillbirths	0.255	0.2257	1.1298	0.2585	77424	https://ukb-imp.oss-us-west-1.aliyuncs.com/3829.v1.1.fastGWA.gz	http://biobank.ndph.ox.ac.uk/showcase/field.cgi?id=3829
Non-cancer illness code, self-reported: Neurology	-0.0644	0.0571	-1.1282	0.2592	452264(30797)	http://static.geneatlas.roslin.ed.ac.uk/gwas/allWhites/imputed/data.copy/imputed.allWhites.selfReported_n_1265.chr1-22.csv.gz	http://biobank.ndph.ox.ac.uk/showcase/field.cgi?id=20002
Job involves heavy manual or physical work	0.0467	0.0415	1.126	0.2601	259455	https://ukb-imp.oss-us-west-1.aliyuncs.com/816.v1.1.fastGWA.gz	http://biobank.ndph.ox.ac.uk/showcase/field.cgi?id=816
Other eye problems	0.084	0.0746	1.1253	0.2605	454980(65649)	https://ukb-imp.oss-us-west-1.aliyuncs.com/2227.v1.1.fastGWA.gz	http://biobank.ndph.ox.ac.uk/showcase/field.cgi?id=2227
Leisure/social activities: Adult education class	-0.0618	0.055	-1.1235	0.2612	454813(32682)	https://ukb-imp.oss-us-west-1.aliyuncs.com/6160_4.v1.1.fastGWA.gz	http://biobank.ndph.ox.ac.uk/showcase/field.cgi?id=6160
Recent worrying too much about different things	-0.0796	0.0709	-1.123	0.2614	147141	https://ukb-imp.oss-us-west-1.aliyuncs.com/20520.v1.1.fastGWA.gz	http://biobank.ndph.ox.ac.uk/showcase/field.cgi?id=20520
Mood swings	0.053	0.0473	1.1211	0.2623	445274(201373)	https://ukb-imp.oss-us-west-1.aliyuncs.com/1920.v1.1.fastGWA.gz	http://biobank.ndph.ox.ac.uk/showcase/field.cgi?id=1920
Type of tobacco previously smoked: Manufactured cigarettes	-0.1056	0.0946	-1.1164	0.2643	113384(100730)	https://ukb-imp.oss-us-west-1.aliyuncs.com/2877_1.v1.1.fastGWA.gz	http://biobank.ndph.ox.ac.uk/showcase/field.cgi?id=2877
Ever used hormone-replacement therapy (HRT)	-0.0568	0.0509	-1.1149	0.2649	246748(96860)	https://ukb-imp.oss-us-west-1.aliyuncs.com/2814.v1.1.fastGWA.gz	http://biobank.ndph.ox.ac.uk/showcase/field.cgi?id=2814
Felt loved as a child	-0.05	0.0449	-1.1143	0.2651	147222	https://ukb-imp.oss-us-west-1.aliyuncs.com/20489.v1.1.fastGWA.gz	http://biobank.ndph.ox.ac.uk/showcase/field.cgi?id=20489
Duration to complete alphanumeric path (trail #2)	0.0528	0.0475	1.1116	0.2663	98075	https://ukb-imp.oss-us-west-1.aliyuncs.com/20157.v1.1.fastGWA.gz	http://biobank.ndph.ox.ac.uk/showcase/field.cgi?id=20157	Cognitive function online-Trail making
Average acceleration 08:00 - 08:59	-0.0682	0.0622	-1.0971	0.2726	97140	https://ukb-imp.oss-us-west-1.aliyuncs.com/90035.v1.1.fastGWA.gz	http://biobank.ndph.ox.ac.uk/showcase/field.cgi?id=90035	The average physical activity level of the subjects in 08:00 - 08:59 of the day
Current employment status: Doing unpaid or voluntary work	-0.0947	0.0865	-1.0947	0.2737	336252(21790)	https://www.dropbox.com/s/6n9tgfukezkzdbb/6142_6.assoc.tsv.gz?dl=0 -O 6142_6.assoc.tsv.gz	http://biobank.ndph.ox.ac.uk/showcase/field.cgi?id=6142
Time spent doing moderate physical activity	0.1348	0.1238	1.0888	0.2762	64001	https://ukb-imp.oss-us-west-1.aliyuncs.com/104910.v1.1.fastGWA.gz	http://biobank.ndph.ox.ac.uk/showcase/field.cgi?id=104910
Non-cancer illness code_ self-reported: emphysema/chronic bronchitis	0.0947	0.0872	1.0854	0.2777	337159(11873)	https://www.dropbox.com/s/y40etmm139vyoji/20002_1113.assoc.tsv.gz?dl=0 -O 20002_1113.assoc.tsv.gz	http://biobank.ndph.ox.ac.uk/showcase/field.cgi?id=20002
Time to answer	-0.0641	0.059	-1.0852	0.2778	150165	https://ukb-imp.oss-us-west-1.aliyuncs.com/4288.v1.1.fastGWA.gz	http://biobank.ndph.ox.ac.uk/showcase/field.cgi?id=4288	Cognitive function-Prospective memory
General happiness	-0.0576	0.0532	-1.0816	0.2794	146970	https://ukb-imp.oss-us-west-1.aliyuncs.com/20458.v1.1.fastGWA.gz	http://biobank.ndph.ox.ac.uk/showcase/field.cgi?id=20458
Accelerometer wear time duration: Data quality good wear time	-0.2474	0.2327	-1.0633	0.2877	97143(90702)	https://ukb-imp.oss-us-west-1.aliyuncs.com/90015.v1.1.fastGWA.gz	http://biobank.ndph.ox.ac.uk/showcase/field.cgi?id=90015
Carrot intake	0.2313	0.2179	1.0613	0.2885	64001	https://ukb-imp.oss-us-west-1.aliyuncs.com/104170.v1.1.fastGWA.gz	http://biobank.ndph.ox.ac.uk/showcase/field.cgi?id=104170
Dozing	0.0762	0.0718	1.0614	0.2885	386548(10050)	https://ctg.cncr.nl/documents/p1651/Dozing_sumstats_Jansenetal.txt.gz	https://pubmed.ncbi.nlm.nih.gov/30804565
Gap coding: Paid work for less than 15 hours per week on average or lasting less than 6 months	-0.1298	0.1225	-1.0596	0.2893	85687(18980)	https://ukb-imp.oss-us-west-1.aliyuncs.com/22660_101.v1.1.fastGWA.gz	http://biobank.ndph.ox.ac.uk/showcase/field.cgi?id=22660
Fluid intelligence test - FI4 : positional arithmetic	0.0805	0.076	1.0591	0.2896	115303(102666)	https://ukb-imp.oss-us-west-1.aliyuncs.com/20171.v1.1.fastGWA.gz	http://biobank.ndph.ox.ac.uk/showcase/field.cgi?id=20171
Number of days/week of moderate physical activity 10+ minutes	0.0478	0.0455	1.051	0.2933	434055	http://static.geneatlas.roslin.ed.ac.uk/gwas/allWhites/imputed/data.copy/imputed.allWhites.884-0.0.chr1-22.csv.gz	http://biobank.ndph.ox.ac.uk/showcase/field.cgi?id=884
Saturday average acceleration	-0.0615	0.0589	-1.0439	0.2965	97140	https://ukb-imp.oss-us-west-1.aliyuncs.com/90024.v1.1.fastGWA.gz	http://biobank.ndph.ox.ac.uk/showcase/field.cgi?id=90024	The average physical activity level of the subjects on Saturday
Alcohol usually taken with meals	-0.0398	0.0382	-1.0424	0.2972	232585(156663)	https://ukb-imp.oss-us-west-1.aliyuncs.com/1618.v1.1.fastGWA.gz	http://biobank.ndph.ox.ac.uk/showcase/field.cgi?id=1618
Hearing difficulty/problems with background noise	-0.0422	0.0406	-1.0384	0.2991	447071(169279)	https://ukb-imp.oss-us-west-1.aliyuncs.com/2257.v1.1.fastGWA.gz	http://biobank.ndph.ox.ac.uk/showcase/field.cgi?id=2257
ECG load	-0.0763	0.0735	-1.0383	0.2991	66940	https://ukb-imp.oss-us-west-1.aliyuncs.com/5984.v1.1.fastGWA.gz	http://biobank.ndph.ox.ac.uk/showcase/field.cgi?id=5984
Diagnoses - main ICD10: R69 Unknown and unspecified causes of morbidity	0.1125	0.1085	1.0365	0.3	337199(12514)	https://www.dropbox.com/s/c2z7g10tuvik1hp/R69.assoc.tsv.gz?dl=0 -O R69.assoc.tsv.gz	http://biobank.ndph.ox.ac.uk/showcase/field.cgi?id=41202
Fluid intelligence score	-0.0351	0.034	-1.0328	0.3017	146808	https://ukb-imp.oss-us-west-1.aliyuncs.com/20191.v1.1.fastGWA.gz	http://biobank.ndph.ox.ac.uk/showcase/field.cgi?id=20191
Longest period of depression	0.1157	0.1122	1.0317	0.3022	63659	https://ukb-imp.oss-us-west-1.aliyuncs.com/4609.v1.1.fastGWA.gz	http://biobank.ndph.ox.ac.uk/showcase/field.cgi?id=4609
Interval between previous point and current one in alphanumeric path (trail #2)	0.0477	0.0463	1.0289	0.3035	103957	https://ukb-imp.oss-us-west-1.aliyuncs.com/20155.v1.1.fastGWA.gz	http://biobank.ndph.ox.ac.uk/showcase/field.cgi?id=20155
Number of trend entries	-0.098	0.0956	-1.0252	0.3053	67125	https://ukb-imp.oss-us-west-1.aliyuncs.com/6038.v1.1.fastGWA.gz	http://biobank.ndph.ox.ac.uk/showcase/field.cgi?id=6038
Hair/balding pattern: Pattern 2	0.05	0.0489	1.0235	0.3061	207036(47867)	https://ukb-imp.oss-us-west-1.aliyuncs.com/2395_2.v1.1.fastGWA.gz	http://biobank.ndph.ox.ac.uk/showcase/field.cgi?id=2395
Recent restlessness	-0.0662	0.0648	-1.0216	0.307	147402	https://ukb-imp.oss-us-west-1.aliyuncs.com/20516.v1.1.fastGWA.gz	http://biobank.ndph.ox.ac.uk/showcase/field.cgi?id=20516
Frequency of feeling guilt or remorse after drinking alcohol in last year	-0.0894	0.0877	-1.0196	0.3079	81140	https://ukb-imp.oss-us-west-1.aliyuncs.com/20409.v1.1.fastGWA.gz	http://biobank.ndph.ox.ac.uk/showcase/field.cgi?id=20409
Frequency of needing morning drink of alcohol after heavy drinking session in last year	-0.6617	0.6509	-1.0166	0.3094	81253	https://ukb-imp.oss-us-west-1.aliyuncs.com/20412.v1.1.fastGWA.gz	http://biobank.ndph.ox.ac.uk/showcase/field.cgi?id=20412
F32 Depressive episode	0.0577	0.0569	1.013	0.311	452264(12739)	http://static.geneatlas.roslin.ed.ac.uk/gwas/allWhites/imputed/data.copy/imputed.allWhites.clinical_c_F32.chr1-22.csv.gz	http://biobank.ndph.ox.ac.uk/showcase/field.cgi?id=41204
Feelings of worthlessness during worst period of depression	0.0791	0.0783	1.0111	0.3119	78000(39787)	https://ukb-imp.oss-us-west-1.aliyuncs.com/20450.v1.1.fastGWA.gz	http://biobank.ndph.ox.ac.uk/showcase/field.cgi?id=20450
Average acceleration 22:00 - 22:59	-0.0625	0.062	-1.0093	0.3128	97140	https://ukb-imp.oss-us-west-1.aliyuncs.com/90049.v1.1.fastGWA.gz	http://biobank.ndph.ox.ac.uk/showcase/field.cgi?id=90049	The average physical activity level of the subjects in 22:00 - 22:59 of the day
Completion status of test: Fully completed	0.1414	0.1406	1.0053	0.3147	67136(62388)	https://ukb-imp.oss-us-west-1.aliyuncs.com/6020_1.v1.1.fastGWA.gz	http://biobank.ndph.ox.ac.uk/showcase/field.cgi?id=6020
Do you often feel lonely?	0.0519	0.0517	1.0032	0.3158	376352(67743)	https://ctg.cncr.nl/documents/p1651/sumstats_neuro_f2020_ctg_format.txt.gz	http://biobank.ndph.ox.ac.uk/showcase/field.cgi?id=2020
Own or rent accommodation lived in: Own with a mortgage	-0.0474	0.0473	-1.0003	0.3172	383032(140531)	http://atlas.ctglab.nl/ukb2_sumstats/680_2_logistic.EUR.sumstats.MACfilt.txt.gz	http://biobank.ndph.ox.ac.uk/showcase/field.cgi?id=680
Weight change during worst episode of depression	0.0576	0.0579	0.9957	0.3194	57130	http://atlas.ctglab.nl/ukb2_sumstats/f.20536.0.0_res.EUR.sumstats.MACfilt.txt.gz	http://biobank.ndph.ox.ac.uk/showcase/field.cgi?id=20536
C43-C44 Melanoma and other malignant neoplasms of skin	-0.0569	0.0572	-0.9957	0.3194	452264(17837)	http://static.geneatlas.roslin.ed.ac.uk/gwas/allWhites/imputed/data.copy/imputed.allWhites.cancer_c_Block_C43-C44.chr1-22.csv.gz	http://biobank.ndph.ox.ac.uk/showcase/field.cgi?id=40006
Bipolar and major depression status: Probable Recurrent major depression (moderate)	0.0862	0.0866	0.9949	0.3198	108781(13711)	https://ukb-imp.oss-us-west-1.aliyuncs.com/20126_4.v1.1.fastGWA.gz	http://biobank.ndph.ox.ac.uk/showcase/field.cgi?id=20126
Polyunsaturated fat	-0.1373	0.1384	-0.9924	0.321	64029	https://ukb-imp.oss-us-west-1.aliyuncs.com/100007.v1.1.fastGWA.gz	http://biobank.ndph.ox.ac.uk/showcase/field.cgi?id=100007
Sweets intake	-0.1956	0.1971	-0.9922	0.3211	64001	https://ukb-imp.oss-us-west-1.aliyuncs.com/102330.v1.1.fastGWA.gz	http://biobank.ndph.ox.ac.uk/showcase/field.cgi?id=102330
Ovarian cancer	0.0835	0.0844	0.9901	0.3221	66450(25509)	ftp://ftp.ebi.ac.uk/pub/databases/gwas/summary_statistics/PhelanCM_28346442_GCST004462	https://pubmed.ncbi.nlm.nih.gov/28346442
PGC cross-disorder analysis	-0.0598	0.0607	-0.9839	0.3251	61220(33332)	https://www.med.unc.edu/pgc/results-and-downloads	https://pubmed.ncbi.nlm.nih.gov/23453885
Average acceleration 02:00 - 02:59	-0.0647	0.0658	-0.9831	0.3256	97140	https://ukb-imp.oss-us-west-1.aliyuncs.com/90029.v1.1.fastGWA.gz	http://biobank.ndph.ox.ac.uk/showcase/field.cgi?id=90029	The average physical activity level of the subjects in 02:00 - 02:59 of the day
Mean corpuscular haemoglobin	-0.0335	0.0342	-0.9816	0.3263	442725	http://static.geneatlas.roslin.ed.ac.uk/gwas/allWhites/imputed/data.copy/imputed.allWhites.30050-0.0.chr1-22.csv.gz	http://biobank.ndph.ox.ac.uk/showcase/field.cgi?id=30050
Fracture	-0.0522	0.0533	-0.9795	0.3273	416795(53184)	http://www.gefos.org/?q=content/data-release-2018	https://pubmed.ncbi.nlm.nih.gov/30158200
Recent trouble concentrating on things	0.0681	0.0696	0.9787	0.3277	147549	https://ukb-imp.oss-us-west-1.aliyuncs.com/20508.v1.1.fastGWA.gz	http://biobank.ndph.ox.ac.uk/showcase/field.cgi?id=20508
N95 Menopausal and other perimenopausal disorders	0.1921	0.1966	0.9771	0.3285	452264(11285)	http://static.geneatlas.roslin.ed.ac.uk/gwas/allWhites/imputed/data.copy/imputed.allWhites.clinical_c_N95.chr1-22.csv.gz	http://biobank.ndph.ox.ac.uk/showcase/field.cgi?id=41204
Non-cancer illness code_ self-reported: Uterine problem	-0.0949	0.0972	-0.9764	0.3288	452264(13876)	http://static.geneatlas.roslin.ed.ac.uk/gwas/allWhites/imputed/data.copy/imputed.allWhites.selfReported_n_1615.chr1-22.csv.gz	http://biobank.ndph.ox.ac.uk/showcase/field.cgi?id=20002
Never eat eggs dairy wheat sugar: Wheat products	0.1122	0.1151	0.9754	0.3294	454499(12203)	https://ukb-imp.oss-us-west-1.aliyuncs.com/6144_3.v1.1.fastGWA.gz	http://biobank.ndph.ox.ac.uk/showcase/field.cgi?id=6144
Mouth/teeth dental problems: Mouth ulcers	-0.05	0.0514	-0.9736	0.3302	454565(46526)	https://ukb-imp.oss-us-west-1.aliyuncs.com/6149_1.v1.1.fastGWA.gz	http://biobank.ndph.ox.ac.uk/showcase/field.cgi?id=6149
Qualifications: CSEs or equivalent	0.0532	0.0547	0.9731	0.3305	451597(59415)	https://ukb-imp.oss-us-west-1.aliyuncs.com/6138_4.v1.1.fastGWA.gz	http://biobank.ndph.ox.ac.uk/showcase/field.cgi?id=6138
Recent feelings of tiredness or low energy	0.0537	0.0553	0.9724	0.3309	147461	https://ukb-imp.oss-us-west-1.aliyuncs.com/20519.v1.1.fastGWA.gz	http://biobank.ndph.ox.ac.uk/showcase/field.cgi?id=20519
Illness injury bereavement stress in last 2 years: Death of a close relative	0.091	0.0941	0.9666	0.3337	453246(95788)	https://ukb-imp.oss-us-west-1.aliyuncs.com/6145_3.v1.1.fastGWA.gz	http://biobank.ndph.ox.ac.uk/showcase/field.cgi?id=6145
N81 Female genital prolapse	0.0613	0.0635	0.966	0.334	452264(12710)	http://static.geneatlas.roslin.ed.ac.uk/gwas/allWhites/imputed/data.copy/imputed.allWhites.clinical_c_N81.chr1-22.csv.gz	http://biobank.ndph.ox.ac.uk/showcase/field.cgi?id=41204
Drinking water intake	0.0824	0.0854	0.9654	0.3344	64001	https://ukb-imp.oss-us-west-1.aliyuncs.com/100150.v1.1.fastGWA.gz	http://biobank.ndph.ox.ac.uk/showcase/field.cgi?id=100150
Loud music exposure frequency	0.0658	0.0682	0.965	0.3345	148493	https://ukb-imp.oss-us-west-1.aliyuncs.com/4836.v1.1.fastGWA.gz	http://biobank.ndph.ox.ac.uk/showcase/field.cgi?id=4836
Usual side of head for mobile phone use: Left	-0.0569	0.059	-0.9634	0.3353	383280(136443)	https://ukb-imp.oss-us-west-1.aliyuncs.com/1150_1.v1.1.fastGWA.gz	http://biobank.ndph.ox.ac.uk/showcase/field.cgi?id=1150
Educational attainment	0.0222	0.0232	0.9591	0.3375	318526	http://atlas.ctglab.nl/ukb2_sumstats/f.6138.0.0_res.EUR.sumstats.MACfilt.txt.gz	http://biobank.ndph.ox.ac.uk/showcase/field.cgi?id=6138
Atrial fibrillation	-0.0985	0.1029	-0.958	0.338	133073(17931)	https://personal.broadinstitute.org/mvon/AtrialFibrillation_PRS_LDpred_rho0.003_v3.zip	https://pubmed.ncbi.nlm.nih.gov/28416818
Current employment status: In paid employment or self-employed	0.078	0.0818	0.954	0.3401	336252(312527)	https://www.dropbox.com/s/dwiqldyhgjo9zkx/6142_1.assoc.tsv.gz?dl=0 -O 6142_1.assoc.tsv.gz	http://biobank.ndph.ox.ac.uk/showcase/field.cgi?id=6142
Non-butter spread type details: Flora Pro-Active or Benecol	-0.0871	0.0914	-0.9525	0.3408	238603(36208)	https://ukb-imp.oss-us-west-1.aliyuncs.com/2654_2.v1.1.fastGWA.gz	http://biobank.ndph.ox.ac.uk/showcase/field.cgi?id=2654
Non-cancer illness code_ self-reported: Eye/eyelid problem	-0.0751	0.0791	-0.9494	0.3424	452264(18055)	http://static.geneatlas.roslin.ed.ac.uk/gwas/allWhites/imputed/data.copy/imputed.allWhites.selfReported_n_1268.chr1-22.csv.gz	http://biobank.ndph.ox.ac.uk/showcase/field.cgi?id=20002
Average acceleration 14:00 - 14:59	-0.0587	0.0623	-0.9423	0.3461	97140	https://ukb-imp.oss-us-west-1.aliyuncs.com/90041.v1.1.fastGWA.gz	http://biobank.ndph.ox.ac.uk/showcase/field.cgi?id=90041	The average physical activity level of the subjects in 14:00 - 14:59 of the day
Non-cancer illness code_ self-reported: Allergy/hypersensitivity/anaphylaxis	-0.0486	0.0518	-0.9374	0.3485	452264(33472)	http://static.geneatlas.roslin.ed.ac.uk/gwas/allWhites/imputed/data.copy/imputed.allWhites.selfReported_n_1417.chr1-22.csv.gz	http://biobank.ndph.ox.ac.uk/showcase/field.cgi?id=20002
Own or rent accommodation lived in: Rent - from local authority, local council, housing association	-0.0361	0.0388	-0.9311	0.3518	383032(20676)	http://atlas.ctglab.nl/ukb2_sumstats/680_3_logistic.EUR.sumstats.MACfilt.txt.gz	http://biobank.ndph.ox.ac.uk/showcase/field.cgi?id=680
Number of days/week walked 10+ minutes	0.0413	0.0446	0.9267	0.3541	448320	http://static.geneatlas.roslin.ed.ac.uk/gwas/allWhites/imputed/data.copy/imputed.allWhites.864-0.0.chr1-22.csv.gz	http://biobank.ndph.ox.ac.uk/showcase/field.cgi?id=864
Ever had known person concerned about, or recommended reduction of alcohol consumption	-0.0423	0.0458	-0.9225	0.3563	126613(10917)	http://atlas.ctglab.nl/ukb2_sumstats/f.20405.0.0_logistic.EUR.sumstats.MACfilt.txt.gz	http://biobank.ndph.ox.ac.uk/showcase/field.cgi?id=20405
Fluid intelligence test - FI1 : numeric addition test	0.2538	0.2783	0.9119	0.3618	115872(112934)	https://ukb-imp.oss-us-west-1.aliyuncs.com/20165.v1.1.fastGWA.gz	http://biobank.ndph.ox.ac.uk/showcase/field.cgi?id=20165
Cough on most days	-0.0695	0.0764	-0.9103	0.3627	83529(16498)	https://www.dropbox.com/s/ljygpax4dcarrin/22502.assoc.tsv.gz?dl=0 -O 22502.assoc.tsv.gz	http://biobank.ndph.ox.ac.uk/showcase/field.cgi?id=22502
Diagnoses - main ICD10: R10 Abdominal and pelvic pain	0.0618	0.068	0.9096	0.363	337199(36815)	https://www.dropbox.com/s/18e9y66bsp96c62/R10.assoc.tsv.gz?dl=0 -O R10.assoc.tsv.gz	http://biobank.ndph.ox.ac.uk/showcase/field.cgi?id=41202
F30-F39 Mood [affective] disorders	0.0492	0.0546	0.9005	0.3679	452264(13795)	http://static.geneatlas.roslin.ed.ac.uk/gwas/allWhites/imputed/data.copy/imputed.allWhites.clinical_c_Block_F30-F39.chr1-22.csv.gz	http://biobank.ndph.ox.ac.uk/showcase/field.cgi?id=41204
N40-N51 Diseases of male genital organs	0.0674	0.0749	0.8996	0.3684	452264(21184)	http://static.geneatlas.roslin.ed.ac.uk/gwas/allWhites/imputed/data.copy/imputed.allWhites.clinical_c_Block_N40-N51.chr1-22.csv.gz	http://biobank.ndph.ox.ac.uk/showcase/field.cgi?id=41204
Average acceleration 23:00 - 23:59	-0.0599	0.0668	-0.8975	0.3695	97140	https://ukb-imp.oss-us-west-1.aliyuncs.com/90050.v1.1.fastGWA.gz	http://biobank.ndph.ox.ac.uk/showcase/field.cgi?id=90050	The average physical activity level of the subjects in 23:00 - 23:59 of the day
Ever stopped smoking for 6+ months	0.0935	0.1043	0.8968	0.3699	111752(48297)	https://ukb-imp.oss-us-west-1.aliyuncs.com/2907.v1.1.fastGWA.gz	http://biobank.ndph.ox.ac.uk/showcase/field.cgi?id=2907
Chronic kidney disease	0.0855	0.0955	0.8953	0.3707	117165(12385)	http://ckdgen.imbi.uni-freiburg.de/files/Pattaro2016/formatted_round3meta_eGFRcys_overall_IV_2GC_b36_MAFget005_Nget50_20120725_b37.csv.gz	https://pubmed.ncbi.nlm.nih.gov/26831199
Tuesday average acceleration	-0.0551	0.0618	-0.8927	0.372	97140	https://ukb-imp.oss-us-west-1.aliyuncs.com/90020.v1.1.fastGWA.gz	http://biobank.ndph.ox.ac.uk/showcase/field.cgi?id=90020	The average physical activity level of the subjects on Tuesday
Total sugars	-0.0679	0.0765	-0.8882	0.3744	64029	https://ukb-imp.oss-us-west-1.aliyuncs.com/100008.v1.1.fastGWA.gz	http://biobank.ndph.ox.ac.uk/showcase/field.cgi?id=100008
Peak expiratory flow (PEF)	-0.0362	0.0409	-0.8855	0.3759	415931	https://ukb-imp.oss-us-west-1.aliyuncs.com/3064.v1.1.fastGWA.gz	http://biobank.ndph.ox.ac.uk/showcase/field.cgi?id=3064
Diagnoses - main ICD10: Z09 Follow-up examination after treatment for conditions other than malignant neoplasms	-0.113	0.1279	-0.8834	0.377	337199(15322)	https://www.dropbox.com/s/m3fsdek0frriyv3/Z09.assoc.tsv.gz?dl=0 -O Z09.assoc.tsv.gz	http://biobank.ndph.ox.ac.uk/showcase/field.cgi?id=41202
Monocyte count	-0.0317	0.036	-0.8826	0.3775	441938	http://static.geneatlas.roslin.ed.ac.uk/gwas/allWhites/imputed/data.copy/imputed.allWhites.30130-0.0.chr1-22.csv.gz	http://biobank.ndph.ox.ac.uk/showcase/field.cgi?id=30130
Difficulty concentrating during worst depression	0.0734	0.0833	0.8812	0.3782	73729(58120)	https://ukb-imp.oss-us-west-1.aliyuncs.com/20435.v1.1.fastGWA.gz	http://biobank.ndph.ox.ac.uk/showcase/field.cgi?id=20435
Handedness (chirality/laterality): Left-handed	-0.0533	0.0605	-0.8803	0.3787	455963(43292)	https://ukb-imp.oss-us-west-1.aliyuncs.com/1707_2.v1.1.fastGWA.gz	http://biobank.ndph.ox.ac.uk/showcase/field.cgi?id=1707
Reported occurrences of cancer	-0.2439	0.2772	-0.8796	0.3791	73641	https://ukb-imp.oss-us-west-1.aliyuncs.com/40009.v1.1.fastGWA.gz	http://biobank.ndph.ox.ac.uk/showcase/field.cgi?id=40009
Ever been injured or injured someone else through drinking alcohol: No	-0.1174	0.1336	-0.879	0.3794	147684(141400)	https://ukb-imp.oss-us-west-1.aliyuncs.com/20411_0.v1.1.fastGWA.gz	http://biobank.ndph.ox.ac.uk/showcase/field.cgi?id=20411
Felt distant from other people in past month	0.0726	0.0829	0.8761	0.381	66275	https://ukb-imp.oss-us-west-1.aliyuncs.com/20496.v1.1.fastGWA.gz	http://biobank.ndph.ox.ac.uk/showcase/field.cgi?id=20496
Treatment/medication code: paracetamol	0.0383	0.0438	0.8735	0.3824	456276(84510)	https://ukb-imp.oss-us-west-1.aliyuncs.com/20003_2038460150.v1.1.fastGWA.gz	http://biobank.ndph.ox.ac.uk/showcase/field.cgi?id=20003
Age started wearing glasses or contact lenses	0.0341	0.0391	0.8734	0.3825	392068	https://ukb-imp.oss-us-west-1.aliyuncs.com/2217.v1.1.fastGWA.gz	http://biobank.ndph.ox.ac.uk/showcase/field.cgi?id=2217
Hair colour (natural before greying): Red	0.0968	0.1111	0.8712	0.3836	455164(20692)	https://ukb-imp.oss-us-west-1.aliyuncs.com/1747_2.v1.1.fastGWA.gz	http://biobank.ndph.ox.ac.uk/showcase/field.cgi?id=1747
Starchy food consumers	-0.0952	0.11	-0.8658	0.3866	64001(17215)	https://ukb-imp.oss-us-west-1.aliyuncs.com/102700.v1.1.fastGWA.gz	http://biobank.ndph.ox.ac.uk/showcase/field.cgi?id=102700
Guilty feelings	0.0398	0.046	0.8646	0.3872	444381(127374)	https://ukb-imp.oss-us-west-1.aliyuncs.com/2030.v1.1.fastGWA.gz	http://biobank.ndph.ox.ac.uk/showcase/field.cgi?id=2030
Sleeping too much	0.0931	0.1077	0.8647	0.3872	57215(11833)	https://ukb-imp.oss-us-west-1.aliyuncs.com/20534.v1.1.fastGWA.gz	http://biobank.ndph.ox.ac.uk/showcase/field.cgi?id=20534
Average acceleration 00:00 - 00:59	-0.058	0.0677	-0.8558	0.3921	97140	https://ukb-imp.oss-us-west-1.aliyuncs.com/90027.v1.1.fastGWA.gz	http://biobank.ndph.ox.ac.uk/showcase/field.cgi?id=90027	The average physical activity level of the subjects in 00:00 - 00:59 of the day
Non-cancer illness code_ self-reported: High cholesterol	0.0416	0.0488	0.8526	0.3939	452264(55265)	http://static.geneatlas.roslin.ed.ac.uk/gwas/allWhites/imputed/data.copy/imputed.allWhites.selfReported_n_1536.chr1-22.csv.gz	http://biobank.ndph.ox.ac.uk/showcase/field.cgi?id=20002
Standard deviation of acceleration	-0.0466	0.0551	-0.8463	0.3974	97140	https://ukb-imp.oss-us-west-1.aliyuncs.com/90013.v1.1.fastGWA.gz	http://biobank.ndph.ox.ac.uk/showcase/field.cgi?id=90013
Sleep duration	-0.033	0.039	-0.8455	0.3978	453532	http://static.geneatlas.roslin.ed.ac.uk/gwas/allWhites/imputed/data.copy/imputed.allWhites.1160-0.0.chr1-22.csv.gz	http://biobank.ndph.ox.ac.uk/showcase/field.cgi?id=1160
Spread type: Other type of spread/margarine	-0.0373	0.0442	-0.8451	0.398	455168(239231)	https://ukb-imp.oss-us-west-1.aliyuncs.com/1428_3.v1.1.fastGWA.gz	http://biobank.ndph.ox.ac.uk/showcase/field.cgi?id=1428
Type milk consumed: semiskimmed	-0.1	0.1184	-0.8446	0.3983	64001(39621)	https://ukb-imp.oss-us-west-1.aliyuncs.com/100920_2102.v1.1.fastGWA.gz	http://biobank.ndph.ox.ac.uk/showcase/field.cgi?id=100920
Milk type used: Never/rarely have milk	0.0542	0.0642	0.8437	0.3989	455816(14908)	https://ukb-imp.oss-us-west-1.aliyuncs.com/1418_6.v1.1.fastGWA.gz	http://biobank.ndph.ox.ac.uk/showcase/field.cgi?id=1418
Financial situation satisfaction	0.0435	0.0526	0.8275	0.4079	149759	https://ukb-imp.oss-us-west-1.aliyuncs.com/4581.v1.1.fastGWA.gz	http://biobank.ndph.ox.ac.uk/showcase/field.cgi?id=4581
Breakfast cereal consumed	-0.0794	0.096	-0.827	0.4082	64001(42090)	https://ukb-imp.oss-us-west-1.aliyuncs.com/100760.v1.1.fastGWA.gz	http://biobank.ndph.ox.ac.uk/showcase/field.cgi?id=100760
Wears glasses or contact lenses	-0.0526	0.0637	-0.8255	0.4091	455654(405672)	https://ukb-imp.oss-us-west-1.aliyuncs.com/2207.v1.1.fastGWA.gz	http://biobank.ndph.ox.ac.uk/showcase/field.cgi?id=2207
Average weekly intake of other alcoholic drinks	-0.1241	0.1504	-0.8252	0.4092	79291	https://ukb-imp.oss-us-west-1.aliyuncs.com/5364.v1.1.fastGWA.gz	http://biobank.ndph.ox.ac.uk/showcase/field.cgi?id=5364
Non-cancer illness code_ self-reported: Back problem	0.0465	0.0566	0.822	0.4111	452264(26889)	http://static.geneatlas.roslin.ed.ac.uk/gwas/allWhites/imputed/data.copy/imputed.allWhites.selfReported_n_1320.chr1-22.csv.gz	http://biobank.ndph.ox.ac.uk/showcase/field.cgi?id=20002
Forced expiratory volume in 1-second (FEV1)_ predicted	-0.0414	0.0504	-0.8214	0.4114	110423	https://www.dropbox.com/s/h43xey6jhrgze8u/20153.assoc.tsv.gz?dl=0 -O 20153.assoc.tsv.gz	http://biobank.ndph.ox.ac.uk/showcase/field.cgi?id=20153
Skin colour	0.034	0.0418	0.8134	0.416	450264	http://static.geneatlas.roslin.ed.ac.uk/gwas/allWhites/imputed/data.copy/imputed.allWhites.1717-0.0.chr1-22.csv.gz	http://biobank.ndph.ox.ac.uk/showcase/field.cgi?id=1717
Frequency of travelling from home to job workplace	-0.0544	0.0673	-0.8089	0.4186	190557	https://www.dropbox.com/s/d9ssadl2gqvm2u9/777.assoc.tsv.gz?dl=0 -O 777.assoc.tsv.gz	http://biobank.ndph.ox.ac.uk/showcase/field.cgi?id=777
Ever had breast cancer screening / mammogram	0.0509	0.0629	0.8087	0.4187	208314(167972)	http://atlas.ctglab.nl/ukb2_sumstats/f.2674.0.0_logistic.EUR.sumstats.MACfilt.txt.gz	http://biobank.ndph.ox.ac.uk/showcase/field.cgi?id=2674
Substances taken for depression: Drugs or alcohol (more than once)	0.0576	0.0713	0.8077	0.4193	147396(10704)	https://ukb-imp.oss-us-west-1.aliyuncs.com/20546_4.v1.1.fastGWA.gz	http://biobank.ndph.ox.ac.uk/showcase/field.cgi?id=20546
Standard tea intake	0.0779	0.0967	0.806	0.4202	64001	https://ukb-imp.oss-us-west-1.aliyuncs.com/100400.v1.1.fastGWA.gz	http://biobank.ndph.ox.ac.uk/showcase/field.cgi?id=100400
Most recent bowel cancer screening	-0.1293	0.1617	-0.7996	0.4239	75920	https://www.dropbox.com/s/lci102fixtab5wz/2355.assoc.tsv.gz?dl=0 -O 2355.assoc.tsv.gz	http://biobank.ndph.ox.ac.uk/showcase/field.cgi?id=2355
Ever thought that life not worth living	-0.0403	0.0504	-0.7987	0.4245	146780	https://ukb-imp.oss-us-west-1.aliyuncs.com/20479.v1.1.fastGWA.gz	http://biobank.ndph.ox.ac.uk/showcase/field.cgi?id=20479
Age at first episode of depression	0.0588	0.0744	0.7897	0.4297	76591	https://ukb-imp.oss-us-west-1.aliyuncs.com/20433.v1.1.fastGWA.gz	http://biobank.ndph.ox.ac.uk/showcase/field.cgi?id=20433
N30-N39 Other diseases of urinary system	0.0497	0.063	0.7878	0.4308	452264(32127)	http://static.geneatlas.roslin.ed.ac.uk/gwas/allWhites/imputed/data.copy/imputed.allWhites.clinical_c_Block_N30-N39.chr1-22.csv.gz	http://biobank.ndph.ox.ac.uk/showcase/field.cgi?id=41204
Ever felt worried tense or anxious for most of a month or longer	-0.045	0.0573	-0.7862	0.4318	137972(36774)	https://ukb-imp.oss-us-west-1.aliyuncs.com/20421.v1.1.fastGWA.gz	http://biobank.ndph.ox.ac.uk/showcase/field.cgi?id=20421
Diagnoses - main ICD10: R31 Unspecified haematuria	0.1005	0.1281	0.784	0.4331	337199(17079)	https://www.dropbox.com/s/gyp7xyaa7o9s7yg/R31.assoc.tsv.gz?dl=0 -O R31.assoc.tsv.gz	http://biobank.ndph.ox.ac.uk/showcase/field.cgi?id=41202
N92 Excessive, frequent and irregular menstruation	0.0603	0.0774	0.7794	0.4358	452264(14321)	http://static.geneatlas.roslin.ed.ac.uk/gwas/allWhites/imputed/data.copy/imputed.allWhites.clinical_c_N92.chr1-22.csv.gz	http://biobank.ndph.ox.ac.uk/showcase/field.cgi?id=41204
K50-K52 Noninfective enteritis and colitis	0.0512	0.0659	0.777	0.4372	452264(21044)	http://static.geneatlas.roslin.ed.ac.uk/gwas/allWhites/imputed/data.copy/imputed.allWhites.clinical_c_Block_K50-K52.chr1-22.csv.gz	http://biobank.ndph.ox.ac.uk/showcase/field.cgi?id=41204
Frequency of solarium/sunlamp use	-0.0426	0.0549	-0.7756	0.438	430120	http://static.geneatlas.roslin.ed.ac.uk/gwas/allWhites/imputed/data.copy/imputed.allWhites.2277-0.0.chr1-22.csv.gz	http://biobank.ndph.ox.ac.uk/showcase/field.cgi?id=2277
Do you ever feel ‘just miserable’ for no reason?	0.0289	0.0373	0.7749	0.4384	376097(161721)	https://ctg.cncr.nl/documents/p1651/sumstats_neuro_f1930_ctg_format.txt.gz	http://biobank.ndph.ox.ac.uk/showcase/field.cgi?id=1930
Worked with materials containing asbestos: Rarely/never	-0.0799	0.1036	-0.7714	0.4405	106915(104237)	https://ukb-imp.oss-us-west-1.aliyuncs.com/22612_0.v1.1.fastGWA.gz	http://biobank.ndph.ox.ac.uk/showcase/field.cgi?id=22612
Ever had known person concerned about or recommend reduction of alcohol consumption: No	0.0511	0.0663	0.7709	0.4408	147545(134738)	https://ukb-imp.oss-us-west-1.aliyuncs.com/20405_0.v1.1.fastGWA.gz	http://biobank.ndph.ox.ac.uk/showcase/field.cgi?id=20405
Fluid intelligence test - FI5 : family relationship calculation	-0.0606	0.0788	-0.769	0.4419	113084(63006)	https://ukb-imp.oss-us-west-1.aliyuncs.com/20173.v1.1.fastGWA.gz	http://biobank.ndph.ox.ac.uk/showcase/field.cgi?id=20173
H26 Other cataract	0.0515	0.0673	0.765	0.4443	452264(15591)	http://static.geneatlas.roslin.ed.ac.uk/gwas/allWhites/imputed/data.copy/imputed.allWhites.clinical_c_H26.chr1-22.csv.gz	http://biobank.ndph.ox.ac.uk/showcase/field.cgi?id=41204
Ever had bowel cancer screening	-0.0595	0.0779	-0.7635	0.4452	332011(197729)	https://www.dropbox.com/s/xrc1l4zfuzdmyat/2345.assoc.tsv.gz?dl=0 -O 2345.assoc.tsv.gz	http://biobank.ndph.ox.ac.uk/showcase/field.cgi?id=2345
Duration to first press of snap-button in each round	0.0275	0.0369	0.7443	0.4567	452806	https://ukb-imp.oss-us-west-1.aliyuncs.com/404.v1.1.fastGWA.gz	http://biobank.ndph.ox.ac.uk/showcase/field.cgi?id=404	Cognitive function-Reaction time
Recent feelings or nervousness or anxiety	-0.0523	0.0706	-0.7401	0.4592	147186	https://ukb-imp.oss-us-west-1.aliyuncs.com/20506.v1.1.fastGWA.gz	http://biobank.ndph.ox.ac.uk/showcase/field.cgi?id=20506
Estimated nutrients yesterday: Protein	0.0749	0.1015	0.738	0.4605	64029	https://ukb-imp.oss-us-west-1.aliyuncs.com/100003.v1.1.fastGWA.gz	http://biobank.ndph.ox.ac.uk/showcase/field.cgi?id=100003
Diagnoses - main ICD10: D12 Benign neoplasm of colon_ rectum_ anus and anal canal	0.0608	0.0828	0.735	0.4624	337199(20616)	https://www.dropbox.com/s/wk8hdktly4ofrfr/D12.assoc.tsv.gz?dl=0 -O D12.assoc.tsv.gz	http://biobank.ndph.ox.ac.uk/showcase/field.cgi?id=41202
Frequency of memory loss due to drinking alcohol in last year	-0.0574	0.0782	-0.7345	0.4626	81167	https://ukb-imp.oss-us-west-1.aliyuncs.com/20408.v1.1.fastGWA.gz	http://biobank.ndph.ox.ac.uk/showcase/field.cgi?id=20408
Usual side of head for mobile phone use: Right	0.0428	0.0585	0.7321	0.4641	383280(221755)	https://ukb-imp.oss-us-west-1.aliyuncs.com/1150_2.v1.1.fastGWA.gz	http://biobank.ndph.ox.ac.uk/showcase/field.cgi?id=1150
Smoking Cessation	-0.1145	0.1572	-0.7283	0.4664	622409	https://conservancy.umn.edu/bitstream/handle/11299/201610/Erzurumluoglu_et_al_2018_combined_meta-analysis_SC_results_02132019.txt.gz?sequence=12&isAllowed=y	https://pubmed.ncbi.nlm.nih.gov/30617275
Treatment/medication code: ibuprofen	-0.0427	0.0587	-0.7268	0.4673	456276(56815)	https://ukb-imp.oss-us-west-1.aliyuncs.com/20003_1140871310.v1.1.fastGWA.gz	http://biobank.ndph.ox.ac.uk/showcase/field.cgi?id=20003
N84 Polyp of female genital tract	0.0751	0.1034	0.7257	0.468	452264(11737)	http://static.geneatlas.roslin.ed.ac.uk/gwas/allWhites/imputed/data.copy/imputed.allWhites.clinical_c_N84.chr1-22.csv.gz	http://biobank.ndph.ox.ac.uk/showcase/field.cgi?id=41204
Estimated nutrients yesterday: Magnesium	0.0546	0.0755	0.7228	0.4698	64029	https://ukb-imp.oss-us-west-1.aliyuncs.com/100017.v1.1.fastGWA.gz	http://biobank.ndph.ox.ac.uk/showcase/field.cgi?id=100017
Calcium	0.0589	0.0816	0.7214	0.4706	64029	https://ukb-imp.oss-us-west-1.aliyuncs.com/100024.v1.1.fastGWA.gz	http://biobank.ndph.ox.ac.uk/showcase/field.cgi?id=100024
Seen doctor (GP) for nerves anxiety tension or depression	0.0296	0.0412	0.7178	0.4729	453063(156442)	https://ukb-imp.oss-us-west-1.aliyuncs.com/2090.v1.1.fastGWA.gz	http://biobank.ndph.ox.ac.uk/showcase/field.cgi?id=2090
Handedness	0.0319	0.0445	0.716	0.474	386276	http://atlas.ctglab.nl/ukb2_sumstats/f.1707.0.0_res.EUR.sumstats.MACfilt.txt.gz	http://biobank.ndph.ox.ac.uk/showcase/field.cgi?id=1707
Spirits intake	0.0852	0.1192	0.7145	0.4749	64001	https://ukb-imp.oss-us-west-1.aliyuncs.com/100730.v1.1.fastGWA.gz	http://biobank.ndph.ox.ac.uk/showcase/field.cgi?id=100730
Recent easy annoyance or irritability	0.047	0.066	0.7119	0.4765	147022	https://ukb-imp.oss-us-west-1.aliyuncs.com/20505.v1.1.fastGWA.gz	http://biobank.ndph.ox.ac.uk/showcase/field.cgi?id=20505
K30 Dyspepsia	0.0619	0.0875	0.7071	0.4795	452264(13104)	http://static.geneatlas.roslin.ed.ac.uk/gwas/allWhites/imputed/data.copy/imputed.allWhites.clinical_c_K30.chr1-22.csv.gz	http://biobank.ndph.ox.ac.uk/showcase/field.cgi?id=41204
Number of vehicles in household	0.0347	0.0495	0.7021	0.4826	452264	http://static.geneatlas.roslin.ed.ac.uk/gwas/allWhites/imputed/data.copy/imputed.allWhites.728-0.0.chr1-22.csv.gz	http://biobank.ndph.ox.ac.uk/showcase/field.cgi?id=728
Transport type for commuting to job workplace: Public transport	-0.0461	0.0659	-0.6998	0.484	177550(62807)	https://www.dropbox.com/s/y2wmmylr0ybi5yi/6143_3.assoc.tsv.gz?dl=0 -O 6143_3.assoc.tsv.gz	http://biobank.ndph.ox.ac.uk/showcase/field.cgi?id=6143
Ever manic/hyper for 2 days	-0.0696	0.0999	-0.6966	0.4861	108734	https://ukb-imp.oss-us-west-1.aliyuncs.com/4642.v1.1.fastGWA.gz	http://biobank.ndph.ox.ac.uk/showcase/field.cgi?id=4642
J09-J18 Influenza and pneumonia	0.0914	0.132	0.6923	0.4887	452264(10739)	http://static.geneatlas.roslin.ed.ac.uk/gwas/allWhites/imputed/data.copy/imputed.allWhites.clinical_c_Block_J09-J18.chr1-22.csv.gz	http://biobank.ndph.ox.ac.uk/showcase/field.cgi?id=41204
Time spent using computer	0.0228	0.033	0.6919	0.489	355478	https://ukb-imp.oss-us-west-1.aliyuncs.com/1080.v1.1.fastGWA.gz	http://biobank.ndph.ox.ac.uk/showcase/field.cgi?id=1080
Reason for glasses/contact lenses: For long-sightedness i.e. for distance and near but particularly for near tasks like reading (called 'hypermetropia')	0.0505	0.0734	0.6873	0.4919	455654(18730)	https://ukb-imp.oss-us-west-1.aliyuncs.com/6147_2.v1.1.fastGWA.gz	http://biobank.ndph.ox.ac.uk/showcase/field.cgi?id=6147
Waking too early	-0.0624	0.0908	-0.6864	0.4925	57215(43398)	https://ukb-imp.oss-us-west-1.aliyuncs.com/20535.v1.1.fastGWA.gz	http://biobank.ndph.ox.ac.uk/showcase/field.cgi?id=20535
Frequency of depressed days during worst episode of depression	-0.0551	0.0804	-0.6852	0.4932	81047	https://ukb-imp.oss-us-west-1.aliyuncs.com/20439.v1.1.fastGWA.gz	http://biobank.ndph.ox.ac.uk/showcase/field.cgi?id=20439
Sexually molested as a child	-0.0583	0.0856	-0.6804	0.4962	146107	https://ukb-imp.oss-us-west-1.aliyuncs.com/20490.v1.1.fastGWA.gz	http://biobank.ndph.ox.ac.uk/showcase/field.cgi?id=20490
Vegetable consumers	0.0807	0.1188	0.6795	0.4968	64001(52696)	https://ukb-imp.oss-us-west-1.aliyuncs.com/103990.v1.1.fastGWA.gz	http://biobank.ndph.ox.ac.uk/showcase/field.cgi?id=103990
Diagnoses - secondary ICD10: Z72 Problems related to lifestyle	-0.0387	0.057	-0.6793	0.497	244890(17266)	http://atlas.ctglab.nl/ukb2_sumstats/41204_Z72_logistic.EUR.sumstats.MACfilt.txt.gz	http://biobank.ndph.ox.ac.uk/showcase/field.cgi?id=41204
Neck/shoulder pain for 3+ months	0.0616	0.091	0.6765	0.4987	103748(71764)	https://ukb-imp.oss-us-west-1.aliyuncs.com/3404.v1.1.fastGWA.gz	http://biobank.ndph.ox.ac.uk/showcase/field.cgi?id=3404
Felt irritable or had angry outbursts in past month	0.0705	0.1047	0.6732	0.5008	66270	https://ukb-imp.oss-us-west-1.aliyuncs.com/20494.v1.1.fastGWA.gz	http://biobank.ndph.ox.ac.uk/showcase/field.cgi?id=20494
Average acceleration 05:00 - 05:59	-0.0497	0.074	-0.6724	0.5013	97140	https://ukb-imp.oss-us-west-1.aliyuncs.com/90032.v1.1.fastGWA.gz	http://biobank.ndph.ox.ac.uk/showcase/field.cgi?id=90032	The average physical activity level of the subjects in 05:00 - 05:59 of the day
Hearing difficulty/problems	0.0181	0.0269	0.6715	0.5019	370713(96354)	http://atlas.ctglab.nl/ukb2_sumstats/f.2247.0.0_logistic.EUR.sumstats.MACfilt.txt.gz	http://biobank.ndph.ox.ac.uk/showcase/field.cgi?id=2247
Do you often feel ‘fed-up’?	0.0259	0.0387	0.6704	0.5026	374971(149988)	https://ctg.cncr.nl/documents/p1651/sumstats_neuro_f1960_ctg_format.txt.gz	http://biobank.ndph.ox.ac.uk/showcase/field.cgi?id=1960
Day-of-week questionnaire completion requested: Wednesday	-0.3912	0.5836	-0.6703	0.5027	64001(10684)	https://ukb-imp.oss-us-west-1.aliyuncs.com/20079_3.v1.1.fastGWA.gz	http://biobank.ndph.ox.ac.uk/showcase/field.cgi?id=20079
Number in household	-0.0452	0.0677	-0.6685	0.5038	453446	http://static.geneatlas.roslin.ed.ac.uk/gwas/allWhites/imputed/data.copy/imputed.allWhites.709-0.0.chr1-22.csv.gz	http://biobank.ndph.ox.ac.uk/showcase/field.cgi?id=709
Workplace very dusty: Rarely/never	-0.0937	0.1417	-0.6613	0.5084	113066(101558)	https://ukb-imp.oss-us-west-1.aliyuncs.com/22609_0.v1.1.fastGWA.gz	http://biobank.ndph.ox.ac.uk/showcase/field.cgi?id=22609
No-wear time bias adjusted acceleration standard deviation	-0.0358	0.0545	-0.6574	0.5109	97140	https://ukb-imp.oss-us-west-1.aliyuncs.com/90088.v1.1.fastGWA.gz	http://biobank.ndph.ox.ac.uk/showcase/field.cgi?id=90088
Fractured/broken bones in last 5 years	-0.0357	0.0545	-0.6556	0.5121	453824(43921)	https://ukb-imp.oss-us-west-1.aliyuncs.com/2463.v1.1.fastGWA.gz	http://biobank.ndph.ox.ac.uk/showcase/field.cgi?id=2463
Number of diet questionnaires completed	-0.0325	0.0499	-0.6515	0.5148	195662	https://ukb-imp.oss-us-west-1.aliyuncs.com/20077.v1.1.fastGWA.gz	http://biobank.ndph.ox.ac.uk/showcase/field.cgi?id=20077
Gas or solid-fuel cooking/heating: An open solid fuel fire that you use regularly in winter time	-0.0245	0.0376	-0.6508	0.5152	385289(34794)	http://atlas.ctglab.nl/ukb2_sumstats/6139_3_logistic.EUR.sumstats.MACfilt.txt.gz	http://biobank.ndph.ox.ac.uk/showcase/field.cgi?id=6139
Reproduciblity of spirometry measurement using ERS/ATS criteria	-0.0451	0.0695	-0.6487	0.5165	342516(267438)	https://ukb-imp.oss-us-west-1.aliyuncs.com/20152.v1.1.fastGWA.gz	http://biobank.ndph.ox.ac.uk/showcase/field.cgi?id=20152
Mean time to correctly identify matches	0.0234	0.0361	0.6485	0.5167	453043	http://static.geneatlas.roslin.ed.ac.uk/gwas/allWhites/imputed/data.copy/imputed.allWhites.20023-0.0.chr1-22.csv.gz	http://biobank.ndph.ox.ac.uk/showcase/field.cgi?id=20023	Cognitive function-Reaction time
Non-cancer illness code_ self-reported: Oesophageal disorder	0.0324	0.0504	0.6433	0.52	452264(30005)	http://static.geneatlas.roslin.ed.ac.uk/gwas/allWhites/imputed/data.copy/imputed.allWhites.selfReported_n_1153.chr1-22.csv.gz	http://biobank.ndph.ox.ac.uk/showcase/field.cgi?id=20002
Fish consumer	-0.1469	0.2284	-0.643	0.5202	64001(18431)	https://ukb-imp.oss-us-west-1.aliyuncs.com/103140.v1.1.fastGWA.gz	http://biobank.ndph.ox.ac.uk/showcase/field.cgi?id=103140
Had menopause	-0.033	0.0514	-0.6427	0.5204	207961(151787)	https://ukb-imp.oss-us-west-1.aliyuncs.com/2724.v1.1.fastGWA.gz	http://biobank.ndph.ox.ac.uk/showcase/field.cgi?id=2724
Age at menopause (last menstrual period)	0.0252	0.0393	0.6394	0.5225	141926	https://ukb-imp.oss-us-west-1.aliyuncs.com/3581.v1.1.fastGWA.gz	http://biobank.ndph.ox.ac.uk/showcase/field.cgi?id=3581
Diagnoses - secondary ICD10: Z82 Family history of certain disabilities and chronic diseases (leading to disablement)	-0.0335	0.0527	-0.6362	0.5246	244890(12527)	http://atlas.ctglab.nl/ukb2_sumstats/41204_Z82_logistic.EUR.sumstats.MACfilt.txt.gz	http://biobank.ndph.ox.ac.uk/showcase/field.cgi?id=41204
Egg consumers	0.2775	0.4398	0.631	0.5281	64001(13484)	https://ukb-imp.oss-us-west-1.aliyuncs.com/102930.v1.1.fastGWA.gz	http://biobank.ndph.ox.ac.uk/showcase/field.cgi?id=102930
Use of sun/uv protection	-0.0264	0.0419	-0.63	0.5287	452925	https://ukb-imp.oss-us-west-1.aliyuncs.com/2267.v1.1.fastGWA.gz	http://biobank.ndph.ox.ac.uk/showcase/field.cgi?id=2267
Number of children ever born	0.0334	0.053	0.6299	0.5288	318863	http://www.thessgac.org/data	https://pubmed.ncbi.nlm.nih.gov/27798627/
Age first had sexual intercourse	0.014	0.0224	0.6251	0.5319	339614	http://atlas.ctglab.nl/ukb2_sumstats/f.2139.0.0_res.EUR.sumstats.MACfilt.txt.gz	http://biobank.ndph.ox.ac.uk/showcase/field.cgi?id=2139
Lifetime number of depressed periods	-0.0684	0.1101	-0.6208	0.5348	67401	https://ukb-imp.oss-us-west-1.aliyuncs.com/20442.v1.1.fastGWA.gz	http://biobank.ndph.ox.ac.uk/showcase/field.cgi?id=20442
Added milk to instant coffee	0.0908	0.1487	0.6106	0.5415	64001(26279)	https://ukb-imp.oss-us-west-1.aliyuncs.com/100260.v1.1.fastGWA.gz	http://biobank.ndph.ox.ac.uk/showcase/field.cgi?id=100260
Belittlement by partner or ex-partner as an adult	0.0391	0.0647	0.6037	0.546	147346	https://ukb-imp.oss-us-west-1.aliyuncs.com/20521.v1.1.fastGWA.gz	http://biobank.ndph.ox.ac.uk/showcase/field.cgi?id=20521
Treatment/medication code: omega-3/fish oil supplement	-0.0575	0.0963	-0.5971	0.5505	456276(17179)	https://ukb-imp.oss-us-west-1.aliyuncs.com/20003_1193.v1.1.fastGWA.gz	http://biobank.ndph.ox.ac.uk/showcase/field.cgi?id=20003
Dessert consumers	-0.0695	0.1172	-0.5926	0.5535	64001(20622)	https://ukb-imp.oss-us-west-1.aliyuncs.com/102130.v1.1.fastGWA.gz	http://biobank.ndph.ox.ac.uk/showcase/field.cgi?id=102130
K63 Other diseases of intestine	-0.0497	0.0842	-0.5906	0.5548	452264(15734)	http://static.geneatlas.roslin.ed.ac.uk/gwas/allWhites/imputed/data.copy/imputed.allWhites.clinical_c_K63.chr1-22.csv.gz	http://biobank.ndph.ox.ac.uk/showcase/field.cgi?id=41204
Activities undertaken to treat depression: Talking therapies such as psychotherapy counselling group therapy or CBT	0.0347	0.0587	0.5905	0.5549	147396(32700)	https://ukb-imp.oss-us-west-1.aliyuncs.com/20547_1.v1.1.fastGWA.gz	http://biobank.ndph.ox.ac.uk/showcase/field.cgi?id=20547
Number of unsuccessful stop-smoking attempts	0.0466	0.0791	0.5886	0.5561	103045	https://ukb-imp.oss-us-west-1.aliyuncs.com/2926.v1.1.fastGWA.gz	http://biobank.ndph.ox.ac.uk/showcase/field.cgi?id=2926
Age at last episode of depression	0.0504	0.0862	0.5846	0.5588	74309	https://ukb-imp.oss-us-west-1.aliyuncs.com/20434.v1.1.fastGWA.gz	http://biobank.ndph.ox.ac.uk/showcase/field.cgi?id=20434
Coffee type: Instant coffee	-0.0293	0.0504	-0.5806	0.5615	357425(200087)	https://ukb-imp.oss-us-west-1.aliyuncs.com/1508_2.v1.1.fastGWA.gz	http://biobank.ndph.ox.ac.uk/showcase/field.cgi?id=1508
Fortified wine intake	-0.199	0.3429	-0.5804	0.5616	63994	https://ukb-imp.oss-us-west-1.aliyuncs.com/100720.v1.1.fastGWA.gz	http://biobank.ndph.ox.ac.uk/showcase/field.cgi?id=100720
Illness injury bereavement stress in last 2 years: Serious illness injury or assault of a close relative	-0.04	0.069	-0.5798	0.5621	453246(52628)	https://ukb-imp.oss-us-west-1.aliyuncs.com/6145_2.v1.1.fastGWA.gz	http://biobank.ndph.ox.ac.uk/showcase/field.cgi?id=6145
Atopic dermatitis	0.0471	0.0814	0.5791	0.5625	116863(21339)	https://data.bris.ac.uk/datasets/28uchsdpmub118uex26ylacqm/EAGLE_AD_GWAS_results_2015.txt.gz	https://pubmed.ncbi.nlm.nih.gov/26482879
Hot drink temperature	-0.0234	0.0404	-0.5782	0.5631	451340	http://static.geneatlas.roslin.ed.ac.uk/gwas/allWhites/imputed/data.copy/imputed.allWhites.1518-0.0.chr1-22.csv.gz	http://biobank.ndph.ox.ac.uk/showcase/field.cgi?id=1518
Diagnoses - secondary ICD10: Z51 Encounter for other aftercare	-0.0378	0.0656	-0.5767	0.5641	244890(24381)	http://atlas.ctglab.nl/ukb2_sumstats/41204_Z51_logistic.EUR.sumstats.MACfilt.txt.gz	http://biobank.ndph.ox.ac.uk/showcase/field.cgi?id=41204
Average acceleration 15:00 - 15:59	-0.0364	0.0633	-0.5745	0.5656	97140	https://ukb-imp.oss-us-west-1.aliyuncs.com/90042.v1.1.fastGWA.gz	http://biobank.ndph.ox.ac.uk/showcase/field.cgi?id=90042	The average physical activity level of the subjects in 15:00 - 15:59 of the day
Hair/balding pattern: Pattern 3	-0.0294	0.0511	-0.5743	0.5658	207036(55137)	https://ukb-imp.oss-us-west-1.aliyuncs.com/2395_3.v1.1.fastGWA.gz	http://biobank.ndph.ox.ac.uk/showcase/field.cgi?id=2395
Hearing difficulty/problems: Yes	0.0254	0.0443	0.5735	0.5663	437767(114318)	https://ukb-imp.oss-us-west-1.aliyuncs.com/2247_1.v1.1.fastGWA.gz	http://biobank.ndph.ox.ac.uk/showcase/field.cgi?id=2247
Bread type: Brown	-0.0417	0.0728	-0.5727	0.5668	440084(52852)	https://ukb-imp.oss-us-west-1.aliyuncs.com/1448_2.v1.1.fastGWA.gz	http://biobank.ndph.ox.ac.uk/showcase/field.cgi?id=1448
No-wear time bias adjusted acceleration maximum	0.0392	0.0686	0.5722	0.5672	97140	https://ukb-imp.oss-us-west-1.aliyuncs.com/90091.v1.1.fastGWA.gz	http://biobank.ndph.ox.ac.uk/showcase/field.cgi?id=90091
Bread type: Other type of bread	0.0571	0.0999	0.5711	0.568	440084(18585)	https://ukb-imp.oss-us-west-1.aliyuncs.com/1448_4.v1.1.fastGWA.gz	http://biobank.ndph.ox.ac.uk/showcase/field.cgi?id=1448
Recent trouble relaxing	0.0367	0.0646	0.5688	0.5695	147305	https://ukb-imp.oss-us-west-1.aliyuncs.com/20515.v1.1.fastGWA.gz	http://biobank.ndph.ox.ac.uk/showcase/field.cgi?id=20515
Back pain for 3+ months	0.0411	0.073	0.5636	0.573	115479(79258)	https://ukb-imp.oss-us-west-1.aliyuncs.com/3571.v1.1.fastGWA.gz	http://biobank.ndph.ox.ac.uk/showcase/field.cgi?id=3571
ECG number of stages in a phase	-0.0471	0.0837	-0.5622	0.574	67125	https://ukb-imp.oss-us-west-1.aliyuncs.com/5993.v1.1.fastGWA.gz	http://biobank.ndph.ox.ac.uk/showcase/field.cgi?id=5993
Bilateral oophorectomy (both ovaries removed)	0.0419	0.0746	0.562	0.5741	244002(19868)	https://ukb-imp.oss-us-west-1.aliyuncs.com/2834.v1.1.fastGWA.gz	http://biobank.ndph.ox.ac.uk/showcase/field.cgi?id=2834
K57 Diverticular disease of intestine	-0.0231	0.0413	-0.5596	0.5758	452264(30002)	http://static.geneatlas.roslin.ed.ac.uk/gwas/allWhites/imputed/data.copy/imputed.allWhites.clinical_c_K57.chr1-22.csv.gz	http://biobank.ndph.ox.ac.uk/showcase/field.cgi?id=41204
Vitamin and mineral supplements: Multivitamins +/- minerals	0.0295	0.0528	0.5575	0.5772	453791(98123)	https://ukb-imp.oss-us-west-1.aliyuncs.com/6155_7.v1.1.fastGWA.gz	http://biobank.ndph.ox.ac.uk/showcase/field.cgi?id=6155
Pulse wave peak to peak time	-0.034	0.0611	-0.5571	0.5775	149003	https://ukb-imp.oss-us-west-1.aliyuncs.com/4196.v1.1.fastGWA.gz	http://biobank.ndph.ox.ac.uk/showcase/field.cgi?id=4196
Excessive daytime sleepiness	0.0374	0.0673	0.5562	0.578	112586	https://www.dropbox.com/sh/pkspogrmhqefpw5/AAAEMWex01m76eMjs2wz6D-Va?dl=0	http://biobank.ndph.ox.ac.uk/showcase/field.cgi?id=1220
Age stopped smoking	-0.0248	0.045	-0.5511	0.5815	94873	http://atlas.ctglab.nl/ukb2_sumstats/f.2897.0.0_res.EUR.sumstats.MACfilt.txt.gz	http://biobank.ndph.ox.ac.uk/showcase/field.cgi?id=2897
Hearing difficulty/problems: No	-0.0246	0.0447	-0.55	0.5823	437767(323343)	https://ukb-imp.oss-us-west-1.aliyuncs.com/2247_0.v1.1.fastGWA.gz	http://biobank.ndph.ox.ac.uk/showcase/field.cgi?id=2247
Bipolar and major depression status: No Bipolar or Depression	-0.0316	0.058	-0.5446	0.5861	108781(78501)	https://ukb-imp.oss-us-west-1.aliyuncs.com/20126_0.v1.1.fastGWA.gz	http://biobank.ndph.ox.ac.uk/showcase/field.cgi?id=20126
Vitamin and mineral supplements: Vitamin B	-0.0411	0.0757	-0.5429	0.5872	453791(19006)	https://ukb-imp.oss-us-west-1.aliyuncs.com/6155_2.v1.1.fastGWA.gz	http://biobank.ndph.ox.ac.uk/showcase/field.cgi?id=6155
Neutrophill count	0.0181	0.0333	0.542	0.5878	441938	http://static.geneatlas.roslin.ed.ac.uk/gwas/allWhites/imputed/data.copy/imputed.allWhites.30140-0.0.chr1-22.csv.gz	http://biobank.ndph.ox.ac.uk/showcase/field.cgi?id=30140
Childhood sunburn occasions	-0.0267	0.0494	-0.5414	0.5882	341616	https://ukb-imp.oss-us-west-1.aliyuncs.com/1737.v1.1.fastGWA.gz	http://biobank.ndph.ox.ac.uk/showcase/field.cgi?id=1737
Day-of-week questionnaire completion requested: Saturday	0.1108	0.2048	0.5409	0.5886	64001(11045)	https://ukb-imp.oss-us-west-1.aliyuncs.com/20079_6.v1.1.fastGWA.gz	http://biobank.ndph.ox.ac.uk/showcase/field.cgi?id=20079
Headaches for 3+ months	-0.0375	0.0694	-0.5399	0.5893	89749(40965)	https://ukb-imp.oss-us-west-1.aliyuncs.com/3799.v1.1.fastGWA.gz	http://biobank.ndph.ox.ac.uk/showcase/field.cgi?id=3799
Time since last prostate specific antigen (PSA) test	-0.0522	0.0977	-0.5338	0.5935	51249	http://atlas.ctglab.nl/ukb2_sumstats/f.3809.0.0_res.EUR.sumstats.MACfilt.txt.gz	http://biobank.ndph.ox.ac.uk/showcase/field.cgi?id=3809
Other sociodemographic factors - Private healthcare	0.032	0.0609	0.5262	0.5987	128472	http://atlas.ctglab.nl/ukb2_sumstats/f.4674.0.0_res.EUR.sumstats.MACfilt.txt.gz	http://biobank.ndph.ox.ac.uk/showcase/field.cgi?id=4674
Fraction of day affected during worst episode of depression	-0.042	0.0801	-0.5245	0.5999	78429	https://ukb-imp.oss-us-west-1.aliyuncs.com/20436.v1.1.fastGWA.gz	http://biobank.ndph.ox.ac.uk/showcase/field.cgi?id=20436
Non-cancer illness code_ self-reported: gynaecological disorder (not cancer)	-0.0501	0.0957	-0.5236	0.6006	452264(20855)	http://static.geneatlas.roslin.ed.ac.uk/gwas/allWhites/imputed/data.copy/imputed.allWhites.selfReported_n_1390.chr1-22.csv.gz	http://biobank.ndph.ox.ac.uk/showcase/field.cgi?id=20002
Avoided activities or situations because of previous stressful experience in past month	0.0326	0.0625	0.5211	0.6023	147519	https://ukb-imp.oss-us-west-1.aliyuncs.com/20495.v1.1.fastGWA.gz	http://biobank.ndph.ox.ac.uk/showcase/field.cgi?id=20495
K00-K14 Diseases of oral cavity, salivary glands and jaws	-0.0697	0.134	-0.52	0.6031	452264(16993)	http://static.geneatlas.roslin.ed.ac.uk/gwas/allWhites/imputed/data.copy/imputed.allWhites.clinical_c_Block_K00-K14.chr1-22.csv.gz	http://biobank.ndph.ox.ac.uk/showcase/field.cgi?id=41204
Mouth/teeth dental problems: Toothache	0.0413	0.0798	0.5178	0.6046	454565(18555)	https://ukb-imp.oss-us-west-1.aliyuncs.com/6149_5.v1.1.fastGWA.gz	http://biobank.ndph.ox.ac.uk/showcase/field.cgi?id=6149
Friendships satisfaction	0.0278	0.0539	0.5163	0.6057	148842	https://ukb-imp.oss-us-west-1.aliyuncs.com/4570.v1.1.fastGWA.gz	http://biobank.ndph.ox.ac.uk/showcase/field.cgi?id=4570
K92 Other diseases of digestive system	0.0539	0.1058	0.5089	0.6108	452264(10133)	http://static.geneatlas.roslin.ed.ac.uk/gwas/allWhites/imputed/data.copy/imputed.allWhites.clinical_c_K92.chr1-22.csv.gz	http://biobank.ndph.ox.ac.uk/showcase/field.cgi?id=41204
Fresh tomato intake	0.0599	0.1199	0.4999	0.6172	64001	https://ukb-imp.oss-us-west-1.aliyuncs.com/104340.v1.1.fastGWA.gz	http://biobank.ndph.ox.ac.uk/showcase/field.cgi?id=104340
Milk intake	-0.0716	0.1435	-0.4993	0.6176	63995	https://ukb-imp.oss-us-west-1.aliyuncs.com/100520.v1.1.fastGWA.gz	http://biobank.ndph.ox.ac.uk/showcase/field.cgi?id=100520
Able to confide	0.0225	0.0454	0.495	0.6206	442710	https://ukb-imp.oss-us-west-1.aliyuncs.com/2110.v1.1.fastGWA.gz	http://biobank.ndph.ox.ac.uk/showcase/field.cgi?id=2110	How often are you able to confide in someone close to you?
Basal cell carcinoma	0.0189	0.0384	0.4936	0.6216	60692(12890)	http://atlas.ctglab.nl/ukb2_sumstats/40011_8090_logistic.EUR.sumstats.MACfilt.txt.gz	http://biobank.ndph.ox.ac.uk/showcase/field.cgi?id=40011
Cheese consumers	-0.0521	0.1056	-0.4935	0.6216	64001(28953)	https://ukb-imp.oss-us-west-1.aliyuncs.com/102800.v1.1.fastGWA.gz	http://biobank.ndph.ox.ac.uk/showcase/field.cgi?id=102800
Home area population density - urban or rural: England/Wales - Village - less sparse	0.068	0.1378	0.4935	0.6216	451904(22265)	https://ukb-imp.oss-us-west-1.aliyuncs.com/20118_7.v1.1.fastGWA.gz	http://biobank.ndph.ox.ac.uk/showcase/field.cgi?id=20118
K90-K93 Other diseases of the digestive system	0.0613	0.1245	0.4925	0.6223	452264(13816)	http://static.geneatlas.roslin.ed.ac.uk/gwas/allWhites/imputed/data.copy/imputed.allWhites.clinical_c_Block_K90-K93.chr1-22.csv.gz	http://biobank.ndph.ox.ac.uk/showcase/field.cgi?id=41204
Gap coding: Looking after the home and/or family	-0.0608	0.1236	-0.4919	0.6228	86400(30761)	https://ukb-imp.oss-us-west-1.aliyuncs.com/22660_105.v1.1.fastGWA.gz	http://biobank.ndph.ox.ac.uk/showcase/field.cgi?id=22660
Sensitivity / hurt feelings	0.0216	0.0443	0.4885	0.6252	443065(246088)	https://ukb-imp.oss-us-west-1.aliyuncs.com/1950.v1.1.fastGWA.gz	http://biobank.ndph.ox.ac.uk/showcase/field.cgi?id=1950
Bring up phlegm/sputum/mucus on most days	0.0427	0.0884	0.4827	0.6293	83529(10481)	https://www.dropbox.com/s/vjix6g1bl25acl0/22504.assoc.tsv.gz?dl=0 -O 22504.assoc.tsv.gz	http://biobank.ndph.ox.ac.uk/showcase/field.cgi?id=22504
Medication for pain relief constipation heartburn: Paracetamol	0.0206	0.0429	0.4807	0.6307	451068(99397)	https://ukb-imp.oss-us-west-1.aliyuncs.com/6154_3.v1.1.fastGWA.gz	http://biobank.ndph.ox.ac.uk/showcase/field.cgi?id=6154
Time spent doing light physical activity	-0.1046	0.2182	-0.4793	0.6317	64001	https://ukb-imp.oss-us-west-1.aliyuncs.com/104920.v1.1.fastGWA.gz	http://biobank.ndph.ox.ac.uk/showcase/field.cgi?id=104920
L60-L75 Disorders of skin appendages	0.0446	0.0931	0.4789	0.632	452264(11232)	http://static.geneatlas.roslin.ed.ac.uk/gwas/allWhites/imputed/data.copy/imputed.allWhites.clinical_c_Block_L60-L75.chr1-22.csv.gz	http://biobank.ndph.ox.ac.uk/showcase/field.cgi?id=41204
Mouth/teeth dental problems: Bleeding gums	-0.0257	0.0541	-0.4745	0.6352	454565(59211)	https://ukb-imp.oss-us-west-1.aliyuncs.com/6149_3.v1.1.fastGWA.gz	http://biobank.ndph.ox.ac.uk/showcase/field.cgi?id=6149
Vitamin B12	-0.0688	0.1452	-0.474	0.6355	64029	https://ukb-imp.oss-us-west-1.aliyuncs.com/100013.v1.1.fastGWA.gz	http://biobank.ndph.ox.ac.uk/showcase/field.cgi?id=100013
Qualifications: Other professional qualifications eg: nursing teaching	-0.0172	0.0364	-0.4726	0.6365	451597(129492)	https://ukb-imp.oss-us-west-1.aliyuncs.com/6138_6.v1.1.fastGWA.gz	http://biobank.ndph.ox.ac.uk/showcase/field.cgi?id=6138
Diagnoses - main ICD10: H25 Senile cataract	-0.0708	0.1512	-0.468	0.6398	337199(15689)	https://www.dropbox.com/s/ci6znm0yame805g/H25.assoc.tsv.gz?dl=0 -O H25.assoc.tsv.gz	http://biobank.ndph.ox.ac.uk/showcase/field.cgi?id=41202
Plays computer games	0.0181	0.0388	0.4676	0.6401	455838	https://ukb-imp.oss-us-west-1.aliyuncs.com/2237.v1.1.fastGWA.gz	http://biobank.ndph.ox.ac.uk/showcase/field.cgi?id=2237
Substances taken for depression: Medication prescribed to you (for at least two weeks)	0.0271	0.0581	0.4667	0.6407	147396(35503)	https://ukb-imp.oss-us-west-1.aliyuncs.com/20546_3.v1.1.fastGWA.gz	http://biobank.ndph.ox.ac.uk/showcase/field.cgi?id=20546
Type of meals eaten: Home cooked meals	-0.0536	0.1156	-0.4639	0.6427	64001(51021)	https://ukb-imp.oss-us-west-1.aliyuncs.com/20089_465.v1.1.fastGWA.gz	http://biobank.ndph.ox.ac.uk/showcase/field.cgi?id=20089
Fizzy drink intake	0.0694	0.1504	0.4614	0.6445	64001	https://ukb-imp.oss-us-west-1.aliyuncs.com/100170.v1.1.fastGWA.gz	http://biobank.ndph.ox.ac.uk/showcase/field.cgi?id=100170
Depressive symptoms	0.0296	0.0652	0.4547	0.6493	180866(16471)	http://www.thessgac.org/#!data/kuzq8	https://pubmed.ncbi.nlm.nih.gov/27089181
Surgical operation and other surgical procedures as the cause of abnormal reaction of the patient, or later complication, without mention of misadventure at the time of the procedure	-0.0791	0.1745	-0.4534	0.6503	244890(16716)	http://atlas.ctglab.nl/ukb2_sumstats/41204_Y83_logistic.EUR.sumstats.MACfilt.txt.gz	http://biobank.ndph.ox.ac.uk/showcase/field.cgi?id=41204
Cognitive	-0.0392	0.0865	-0.453	0.6506	106736	http://ssgac.org/Data.php	https://pubmed.ncbi.nlm.nih.gov/25201988
Types of transport used (excluding work): Car/motor vehicle	-0.0241	0.0533	-0.4521	0.6512	453928(358970)	https://ukb-imp.oss-us-west-1.aliyuncs.com/6162_1.v1.1.fastGWA.gz	http://biobank.ndph.ox.ac.uk/showcase/field.cgi?id=6162
Age started oral contraceptive pill	-0.0223	0.0495	-0.4513	0.6517	195440	https://ukb-imp.oss-us-west-1.aliyuncs.com/2794.v1.1.fastGWA.gz	http://biobank.ndph.ox.ac.uk/showcase/field.cgi?id=2794
Treatment/medication code: multivitamins	0.0886	0.1982	0.4472	0.6547	456276(13991)	https://ukb-imp.oss-us-west-1.aliyuncs.com/20003_1140852976.v1.1.fastGWA.gz	http://biobank.ndph.ox.ac.uk/showcase/field.cgi?id=20003
Non-cancer illness code_ self-reported: Depression	0.0252	0.0573	0.4397	0.6602	452264(26114)	http://static.geneatlas.roslin.ed.ac.uk/gwas/allWhites/imputed/data.copy/imputed.allWhites.selfReported_n_1312.chr1-22.csv.gz	http://biobank.ndph.ox.ac.uk/showcase/field.cgi?id=20002
Eye problems/disorders: Cataract	0.0319	0.0727	0.4387	0.6609	147979(14025)	https://ukb-imp.oss-us-west-1.aliyuncs.com/6148_4.v1.1.fastGWA.gz	http://biobank.ndph.ox.ac.uk/showcase/field.cgi?id=6148
Blue cheese intake	0.0815	0.1861	0.4377	0.6616	64001	https://ukb-imp.oss-us-west-1.aliyuncs.com/102840.v1.1.fastGWA.gz	http://biobank.ndph.ox.ac.uk/showcase/field.cgi?id=102840
Cereal intake	-0.0173	0.0396	-0.4368	0.6622	435601	http://static.geneatlas.roslin.ed.ac.uk/gwas/allWhites/imputed/data.copy/imputed.allWhites.1458-0.0.chr1-22.csv.gz	http://biobank.ndph.ox.ac.uk/showcase/field.cgi?id=1458
Serum creatinine estimated eGFR (non-diabetes)	-0.0223	0.0511	-0.4357	0.663	118460	https://www.nhlbi.nih.gov/research/intramural/researchers/pi/fox-caroline/datasets#	https://pubmed.ncbi.nlm.nih.gov/26831199
Pulse rate	-0.019	0.0441	-0.4302	0.667	149082	https://ukb-imp.oss-us-west-1.aliyuncs.com/4194.v1.1.fastGWA.gz	http://biobank.ndph.ox.ac.uk/showcase/field.cgi?id=4194
Activities undertaken to treat depression: Other therapeutic activities such as mindfulness yoga or art classes	-0.0329	0.077	-0.4264	0.6698	147396(11705)	https://ukb-imp.oss-us-west-1.aliyuncs.com/20547_3.v1.1.fastGWA.gz	http://biobank.ndph.ox.ac.uk/showcase/field.cgi?id=20547
Recent thoughts of suicide or self-harm	0.0443	0.1046	0.423	0.6723	146635	https://ukb-imp.oss-us-west-1.aliyuncs.com/20513.v1.1.fastGWA.gz	http://biobank.ndph.ox.ac.uk/showcase/field.cgi?id=20513
Mean corpuscular haemoglobin concentration	-0.0161	0.0382	-0.4215	0.6734	442721	http://static.geneatlas.roslin.ed.ac.uk/gwas/allWhites/imputed/data.copy/imputed.allWhites.30060-0.0.chr1-22.csv.gz	http://biobank.ndph.ox.ac.uk/showcase/field.cgi?id=30060
Amount of alcohol drunk on a typical drinking day	0.0214	0.051	0.4203	0.6743	135337	https://ukb-imp.oss-us-west-1.aliyuncs.com/20403.v1.1.fastGWA.gz	http://biobank.ndph.ox.ac.uk/showcase/field.cgi?id=20403
Number of pregnancy terminations	0.0273	0.065	0.4201	0.6744	76958	https://ukb-imp.oss-us-west-1.aliyuncs.com/3849.v1.1.fastGWA.gz	http://biobank.ndph.ox.ac.uk/showcase/field.cgi?id=3849
Pain type(s) experienced in last month: Stomach or abdominal pain	-0.0248	0.0593	-0.4187	0.6754	455272(38915)	https://ukb-imp.oss-us-west-1.aliyuncs.com/6159_5.v1.1.fastGWA.gz	http://biobank.ndph.ox.ac.uk/showcase/field.cgi?id=6159
Average weekly red wine intake	0.0178	0.0431	0.4146	0.6785	323562	https://ukb-imp.oss-us-west-1.aliyuncs.com/1568.v1.1.fastGWA.gz	http://biobank.ndph.ox.ac.uk/showcase/field.cgi?id=1568
Basophill percentage	0.0168	0.0411	0.408	0.6833	441944	http://static.geneatlas.roslin.ed.ac.uk/gwas/allWhites/imputed/data.copy/imputed.allWhites.30220-0.0.chr1-22.csv.gz	http://biobank.ndph.ox.ac.uk/showcase/field.cgi?id=30220
ECG phase duration	-0.0388	0.0951	-0.4075	0.6836	67125(52981)	https://ukb-imp.oss-us-west-1.aliyuncs.com/5992.v1.1.fastGWA.gz	http://biobank.ndph.ox.ac.uk/showcase/field.cgi?id=5992
Mineral and other dietary supplements: Zinc	-0.0265	0.0653	-0.4054	0.6852	454825(18478)	https://ukb-imp.oss-us-west-1.aliyuncs.com/6179_4.v1.1.fastGWA.gz	http://biobank.ndph.ox.ac.uk/showcase/field.cgi?id=6179
Illness injury bereavement stress in last 2 years: Marital separation/divorce	-0.0447	0.1104	-0.405	0.6855	453246(13871)	https://ukb-imp.oss-us-west-1.aliyuncs.com/6145_5.v1.1.fastGWA.gz	http://biobank.ndph.ox.ac.uk/showcase/field.cgi?id=6145
Gap coding: Retired	0.065	0.1617	0.402	0.6877	87305(66406)	https://ukb-imp.oss-us-west-1.aliyuncs.com/22660_108.v1.1.fastGWA.gz	http://biobank.ndph.ox.ac.uk/showcase/field.cgi?id=22660
Daytime dozing / sleeping (narcolepsy)	-0.0163	0.0406	-0.4013	0.6882	454417	https://ukb-imp.oss-us-west-1.aliyuncs.com/1220.v1.1.fastGWA.gz	http://biobank.ndph.ox.ac.uk/showcase/field.cgi?id=1220
Are you an irritable person?	0.0139	0.0355	0.3925	0.6947	366726(102683)	https://ctg.cncr.nl/documents/p1651/sumstats_neuro_f1940_ctg_format.txt.gz	http://biobank.ndph.ox.ac.uk/showcase/field.cgi?id=1940
Mineral and other dietary supplements: Fish oil (including cod liver oil)	-0.0202	0.0516	-0.3922	0.6949	454825(144080)	https://ukb-imp.oss-us-west-1.aliyuncs.com/6179_1.v1.1.fastGWA.gz	http://biobank.ndph.ox.ac.uk/showcase/field.cgi?id=6179
Usual side of head for mobile phone use: Equally left and right	0.0266	0.0684	0.3894	0.697	383280(25082)	https://ukb-imp.oss-us-west-1.aliyuncs.com/1150_3.v1.1.fastGWA.gz	http://biobank.ndph.ox.ac.uk/showcase/field.cgi?id=1150
Breathing problems during period of job: No	-0.0428	0.1099	-0.389	0.6973	113841(111877)	https://ukb-imp.oss-us-west-1.aliyuncs.com/22616_0.v1.1.fastGWA.gz	http://biobank.ndph.ox.ac.uk/showcase/field.cgi?id=22616
Pulse wave reflection index	0.0218	0.0562	0.3872	0.6986	149082	https://ukb-imp.oss-us-west-1.aliyuncs.com/4195.v1.1.fastGWA.gz	http://biobank.ndph.ox.ac.uk/showcase/field.cgi?id=4195
LogMAR final (right)	0.0289	0.0752	0.3837	0.7012	99042	https://ukb-imp.oss-us-west-1.aliyuncs.com/5201.v1.1.fastGWA.gz	http://biobank.ndph.ox.ac.uk/showcase/field.cgi?id=5201	Eye measures-Visual acuity
Fluid intelligence test - FI6 : conditional arithmetic	-0.027	0.0707	-0.3818	0.7026	101845(76736)	https://ukb-imp.oss-us-west-1.aliyuncs.com/20175.v1.1.fastGWA.gz	http://biobank.ndph.ox.ac.uk/showcase/field.cgi?id=20175
H00-H06 Disorders of eyelid, lacrimal system and orbit	0.0362	0.0963	0.3755	0.7073	452264(10640)	http://static.geneatlas.roslin.ed.ac.uk/gwas/allWhites/imputed/data.copy/imputed.allWhites.clinical_c_Block_H00-H06.chr1-22.csv.gz	http://biobank.ndph.ox.ac.uk/showcase/field.cgi?id=41204
Average acceleration 10:00 - 10:59	-0.0235	0.0627	-0.375	0.7077	97140	https://ukb-imp.oss-us-west-1.aliyuncs.com/90037.v1.1.fastGWA.gz	http://biobank.ndph.ox.ac.uk/showcase/field.cgi?id=90037	The average physical activity level of the subjects in 10:00 - 10:59 of the day
Non-cancer illness code_ self-reported: Psychological/psychiatric problem	-0.0194	0.052	-0.3724	0.7096	452264(34288)	http://static.geneatlas.roslin.ed.ac.uk/gwas/allWhites/imputed/data.copy/imputed.allWhites.selfReported_n_1269.chr1-22.csv.gz	http://biobank.ndph.ox.ac.uk/showcase/field.cgi?id=20002
Years since last cervical smear test	-0.0146	0.0394	-0.3721	0.7098	182552	http://atlas.ctglab.nl/ukb2_sumstats/f.2704.0.0_res.EUR.sumstats.MACfilt.txt.gz	http://biobank.ndph.ox.ac.uk/showcase/field.cgi?id=2704
Duration of other exercises	-0.0271	0.075	-0.3613	0.7179	217300	https://ukb-imp.oss-us-west-1.aliyuncs.com/3647.v1.1.fastGWA.gz	http://biobank.ndph.ox.ac.uk/showcase/field.cgi?id=3647
Bacon intake	-0.1312	0.367	-0.3575	0.7207	64001	https://ukb-imp.oss-us-west-1.aliyuncs.com/103070.v1.1.fastGWA.gz	http://biobank.ndph.ox.ac.uk/showcase/field.cgi?id=103070
Type of accommodation lived in: A flat maisonette or apartment	-0.0215	0.06	-0.3575	0.7207	454880(41105)	https://ukb-imp.oss-us-west-1.aliyuncs.com/670_2.v1.1.fastGWA.gz	http://biobank.ndph.ox.ac.uk/showcase/field.cgi?id=670
Miserableness	0.0165	0.0476	0.3465	0.729	448554(192681)	https://ukb-imp.oss-us-west-1.aliyuncs.com/1930.v1.1.fastGWA.gz	http://biobank.ndph.ox.ac.uk/showcase/field.cgi?id=1930	Mental health
Pulse rate automated reading	-0.0111	0.0322	-0.3441	0.7307	430029	https://ukb-imp.oss-us-west-1.aliyuncs.com/102.v1.1.fastGWA.gz	http://biobank.ndph.ox.ac.uk/showcase/field.cgi?id=102
Leisure/social activities: Religious group	-0.0156	0.0454	-0.3435	0.7312	454813(66860)	https://ukb-imp.oss-us-west-1.aliyuncs.com/6160_3.v1.1.fastGWA.gz	http://biobank.ndph.ox.ac.uk/showcase/field.cgi?id=6160
Professional informed about depression	0.0286	0.0833	0.343	0.7316	83276(53752)	https://ukb-imp.oss-us-west-1.aliyuncs.com/20448.v1.1.fastGWA.gz	http://biobank.ndph.ox.ac.uk/showcase/field.cgi?id=20448
Are your feelings easily hurt?	0.0132	0.0388	0.3415	0.7327	372047(204626)	https://ctg.cncr.nl/documents/p1651/sumstats_neuro_f1950_ctg_format.txt.gz	http://biobank.ndph.ox.ac.uk/showcase/field.cgi?id=1950
Non-cancer illness code_ self-reported: Bowel problem	-0.0237	0.0696	-0.3401	0.7338	452264(30227)	http://static.geneatlas.roslin.ed.ac.uk/gwas/allWhites/imputed/data.copy/imputed.allWhites.selfReported_n_1155.chr1-22.csv.gz	http://biobank.ndph.ox.ac.uk/showcase/field.cgi?id=20002
Diagnoses - secondary ICD10: Z92 Personal history of medical treatment	-0.0205	0.0607	-0.337	0.7361	244890(26228)	http://atlas.ctglab.nl/ukb2_sumstats/41204_Z92_logistic.EUR.sumstats.MACfilt.txt.gz	http://biobank.ndph.ox.ac.uk/showcase/field.cgi?id=41204
Own or rent accommodation lived in: Rent - from private landlord or letting agency	-0.0211	0.0627	-0.3365	0.7365	383032(10980)	http://atlas.ctglab.nl/ukb2_sumstats/680_4_logistic.EUR.sumstats.MACfilt.txt.gz	http://biobank.ndph.ox.ac.uk/showcase/field.cgi?id=680
Average acceleration 01:00 - 01:59	0.024	0.0717	0.3344	0.7381	97140	https://ukb-imp.oss-us-west-1.aliyuncs.com/90028.v1.1.fastGWA.gz	http://biobank.ndph.ox.ac.uk/showcase/field.cgi?id=90028	The average physical activity level of the subjects in 01:00 - 01:59 of the day
K59 Other functional intestinal disorders	0.0342	0.1027	0.3329	0.7392	452264(12223)	http://static.geneatlas.roslin.ed.ac.uk/gwas/allWhites/imputed/data.copy/imputed.allWhites.clinical_c_K59.chr1-22.csv.gz	http://biobank.ndph.ox.ac.uk/showcase/field.cgi?id=41204
Estimated nutrients yesterday: Retinol	-0.0395	0.1188	-0.3321	0.7398	62080	https://ukb-imp.oss-us-west-1.aliyuncs.com/100018.v1.1.fastGWA.gz	http://biobank.ndph.ox.ac.uk/showcase/field.cgi?id=100018
Fluid intelligence test - FI8 : chained arithmetic	0.0279	0.084	0.3319	0.74	75756(57499)	https://ukb-imp.oss-us-west-1.aliyuncs.com/20179.v1.1.fastGWA.gz	http://biobank.ndph.ox.ac.uk/showcase/field.cgi?id=20179
Tinnitus: No never	-0.0207	0.0624	-0.3318	0.74	147789(104711)	https://ukb-imp.oss-us-west-1.aliyuncs.com/4803_0.v1.1.fastGWA.gz	http://biobank.ndph.ox.ac.uk/showcase/field.cgi?id=4803
Victim of sexual assault	-0.0244	0.0739	-0.3299	0.7415	145977(21795)	https://ukb-imp.oss-us-west-1.aliyuncs.com/20531.v1.1.fastGWA.gz	http://biobank.ndph.ox.ac.uk/showcase/field.cgi?id=20531
Fluid intelligence test - FI2 : identify largest number	-0.7197	2.1863	-0.3292	0.742	115897(114880)	https://ukb-imp.oss-us-west-1.aliyuncs.com/20187.v1.1.fastGWA.gz	http://biobank.ndph.ox.ac.uk/showcase/field.cgi?id=20167
Workplace full of chemical or other fumes: Rarely/never	-0.0311	0.0951	-0.3274	0.7434	112811(106600)	https://ukb-imp.oss-us-west-1.aliyuncs.com/22610_0.v1.1.fastGWA.gz	http://biobank.ndph.ox.ac.uk/showcase/field.cgi?id=22610
Duration of worst depression	-0.0271	0.0831	-0.3264	0.7441	82326	https://ukb-imp.oss-us-west-1.aliyuncs.com/20438.v1.1.fastGWA.gz	http://biobank.ndph.ox.ac.uk/showcase/field.cgi?id=20438
Cake intake	-0.1986	0.6092	-0.3259	0.7445	64001	https://ukb-imp.oss-us-west-1.aliyuncs.com/102190.v1.1.fastGWA.gz	http://biobank.ndph.ox.ac.uk/showcase/field.cgi?id=102190
Feelings of tiredness during worst episode of depression	0.0357	0.1106	0.3234	0.7464	75003(61542)	https://ukb-imp.oss-us-west-1.aliyuncs.com/20449.v1.1.fastGWA.gz	http://biobank.ndph.ox.ac.uk/showcase/field.cgi?id=20449
Activities undertaken to treat anxiety: Talking therapies such as psychotherapy counselling group therapy or CBT	-0.0218	0.0685	-0.3177	0.7507	123823(16124)	https://ukb-imp.oss-us-west-1.aliyuncs.com/20550_1.v1.1.fastGWA.gz	http://biobank.ndph.ox.ac.uk/showcase/field.cgi?id=20550
Recent inability to stop or control worrying	-0.0213	0.0683	-0.312	0.755	147163	https://ukb-imp.oss-us-west-1.aliyuncs.com/20509.v1.1.fastGWA.gz	http://biobank.ndph.ox.ac.uk/showcase/field.cgi?id=20509
Ever had prolonged feelings of sadness or depression	0.0182	0.0586	0.3105	0.7562	147396(80825)	https://ukb-imp.oss-us-west-1.aliyuncs.com/20446.v1.1.fastGWA.gz	http://biobank.ndph.ox.ac.uk/showcase/field.cgi?id=20446
Types of physical activity in last 4 weeks: Strenuous sports	-0.0148	0.048	-0.3082	0.7579	453838(46784)	https://ukb-imp.oss-us-west-1.aliyuncs.com/6164_3.v1.1.fastGWA.gz	http://biobank.ndph.ox.ac.uk/showcase/field.cgi?id=6164
Cisplatin associated ototoxicity	0.0558	0.181	0.3081	0.758	111749	https://www.pgrn.org/resources/Documents/Wheeler_et_al_CCR_2017_sum_stats.txt.zip	https://pubmed.ncbi.nlm.nih.gov/28039263
Ever depressed for a whole week	-0.0163	0.0529	-0.3078	0.7582	147545(79315)	https://ukb-imp.oss-us-west-1.aliyuncs.com/4598.v1.1.fastGWA.gz	http://biobank.ndph.ox.ac.uk/showcase/field.cgi?id=4598
Drive faster than motorway speed limit	0.012	0.0393	0.3058	0.7597	412482	https://ukb-imp.oss-us-west-1.aliyuncs.com/1100.v1.1.fastGWA.gz	http://biobank.ndph.ox.ac.uk/showcase/field.cgi?id=1100
Tea intake	-0.0118	0.0389	-0.3019	0.7627	441279	http://static.geneatlas.roslin.ed.ac.uk/gwas/allWhites/imputed/data.copy/imputed.allWhites.1488-0.0.chr1-22.csv.gz	http://biobank.ndph.ox.ac.uk/showcase/field.cgi?id=1488
L80-L99 Other disorders of the skin and subcutaneous tissue	0.0463	0.1572	0.2944	0.7685	452264(17416)	http://static.geneatlas.roslin.ed.ac.uk/gwas/allWhites/imputed/data.copy/imputed.allWhites.clinical_c_Block_L80-L99.chr1-22.csv.gz	http://biobank.ndph.ox.ac.uk/showcase/field.cgi?id=41204
Average acceleration 06:00 - 06:59	-0.0213	0.0725	-0.2936	0.769	97140	https://ukb-imp.oss-us-west-1.aliyuncs.com/90033.v1.1.fastGWA.gz	http://biobank.ndph.ox.ac.uk/showcase/field.cgi?id=90033	The average physical activity level of the subjects in 06:00 - 06:59 of the day
Red wine intake	0.0377	0.1285	0.2934	0.7692	64001	https://ukb-imp.oss-us-west-1.aliyuncs.com/100590.v1.1.fastGWA.gz	http://biobank.ndph.ox.ac.uk/showcase/field.cgi?id=100590
Non-cancer illness code_ self-reported: irritable bowel syndrome	-0.0252	0.0868	-0.2901	0.7718	452264(10696)	http://static.geneatlas.roslin.ed.ac.uk/gwas/allWhites/imputed/data.copy/imputed.allWhites.selfReported_n_1175.chr1-22.csv.gz	http://biobank.ndph.ox.ac.uk/showcase/field.cgi?id=20002
Serum creatinine estimated eGFR	-0.0145	0.0501	-0.289	0.7726	133814	https://www.nhlbi.nih.gov/research/intramural/researchers/pi/fox-caroline/datasets#	https://pubmed.ncbi.nlm.nih.gov/26831199
Trouble falling asleep	0.0303	0.1067	0.284	0.7764	57215(43474)	https://ukb-imp.oss-us-west-1.aliyuncs.com/20533.v1.1.fastGWA.gz	http://biobank.ndph.ox.ac.uk/showcase/field.cgi?id=20533
Time to complete round	-0.0089	0.0324	-0.2764	0.7822	447898	https://ukb-imp.oss-us-west-1.aliyuncs.com/400.v1.1.fastGWA.gz	http://biobank.ndph.ox.ac.uk/showcase/field.cgi?id=400	Cognitive function-Pairs matching
Ever worried more than most people would in similar situation	-0.0177	0.0641	-0.2762	0.7824	123823(32152)	https://ukb-imp.oss-us-west-1.aliyuncs.com/20425.v1.1.fastGWA.gz	http://biobank.ndph.ox.ac.uk/showcase/field.cgi?id=20425
Leisure/social activities: Other group activity	0.0147	0.0536	0.2747	0.7835	454813(100552)	https://ukb-imp.oss-us-west-1.aliyuncs.com/6160_5.v1.1.fastGWA.gz	http://biobank.ndph.ox.ac.uk/showcase/field.cgi?id=6160
Trouble falling or staying asleep or sleeping too much	-0.0145	0.0537	-0.2705	0.7868	147459	https://ukb-imp.oss-us-west-1.aliyuncs.com/20517.v1.1.fastGWA.gz	http://biobank.ndph.ox.ac.uk/showcase/field.cgi?id=20517
Mineral and other dietary supplements: Selenium	0.0251	0.0929	0.27	0.7872	454825(10834)	https://ukb-imp.oss-us-west-1.aliyuncs.com/6179_6.v1.1.fastGWA.gz	http://biobank.ndph.ox.ac.uk/showcase/field.cgi?id=6179
Recent feelings of depression	0.0178	0.0662	0.2696	0.7875	147252	https://ukb-imp.oss-us-west-1.aliyuncs.com/20510.v1.1.fastGWA.gz	http://biobank.ndph.ox.ac.uk/showcase/field.cgi?id=20510
Sweet pepper intake	0.0421	0.1596	0.2636	0.7921	64001	https://ukb-imp.oss-us-west-1.aliyuncs.com/104290.v1.1.fastGWA.gz	http://biobank.ndph.ox.ac.uk/showcase/field.cgi?id=104290
Type of fat/oil used in cooking: Olive oil	-0.0333	0.1265	-0.2636	0.7921	64001(22583)	https://ukb-imp.oss-us-west-1.aliyuncs.com/20090_353.v1.1.fastGWA.gz	http://biobank.ndph.ox.ac.uk/showcase/field.cgi?id=20090
Why stopped smoking: Illness or ill health	0.0222	0.0852	0.2605	0.7945	112500(13585)	https://ukb-imp.oss-us-west-1.aliyuncs.com/6157_1.v1.1.fastGWA.gz	http://biobank.ndph.ox.ac.uk/showcase/field.cgi?id=6157
Vitamin and/or mineral supplement use: Fish oil	0.031	0.1226	0.2526	0.8006	64001(15374)	https://ukb-imp.oss-us-west-1.aliyuncs.com/20084_472.v1.1.fastGWA.gz	http://biobank.ndph.ox.ac.uk/showcase/field.cgi?id=20084
How are people in household related to participant: Husband wife or partner	-0.0122	0.0484	-0.2513	0.8016	453446(333559)	https://ukb-imp.oss-us-west-1.aliyuncs.com/6141_1.v1.1.fastGWA.gz	http://biobank.ndph.ox.ac.uk/showcase/field.cgi?id=6141
Speech-reception-threshold (SRT) estimate (right)	0.0221	0.0882	0.2505	0.8022	143765	https://ukb-imp.oss-us-west-1.aliyuncs.com/20021.v1.1.fastGWA.gz	http://biobank.ndph.ox.ac.uk/showcase/field.cgi?id=20021	Physical measures-Hearing test
Treatment/medication code: cod liver oil capsule	-0.0258	0.1044	-0.2474	0.8046	456276(26313)	https://ukb-imp.oss-us-west-1.aliyuncs.com/20003_1140909674.v1.1.fastGWA.gz	http://biobank.ndph.ox.ac.uk/showcase/field.cgi?id=20003
Workplace had a lot of diesel exhaust: Rarely/never	-0.0263	0.1065	-0.247	0.8049	112848(109466)	https://ukb-imp.oss-us-west-1.aliyuncs.com/22615_0.v1.1.fastGWA.gz	http://biobank.ndph.ox.ac.uk/showcase/field.cgi?id=22615
Non-butter spread type details: Polyunsaturated/sunflower oil based spread (eg: Flora)	-0.0267	0.11	-0.2431	0.808	238603(80621)	https://ukb-imp.oss-us-west-1.aliyuncs.com/2654_7.v1.1.fastGWA.gz	http://biobank.ndph.ox.ac.uk/showcase/field.cgi?id=2654
J30-J39 Other diseases of upper respiratory tract	-0.0213	0.0888	-0.2395	0.8107	452264(15771)	http://static.geneatlas.roslin.ed.ac.uk/gwas/allWhites/imputed/data.copy/imputed.allWhites.clinical_c_Block_J30-J39.chr1-22.csv.gz	http://biobank.ndph.ox.ac.uk/showcase/field.cgi?id=41204
Number of jobs held	-0.0182	0.078	-0.2329	0.8158	112278	https://ukb-imp.oss-us-west-1.aliyuncs.com/22599.v1.1.fastGWA.gz	http://biobank.ndph.ox.ac.uk/showcase/field.cgi?id=22599
Mean sphered cell volume	0.0074	0.0319	0.2328	0.816	435491	http://static.geneatlas.roslin.ed.ac.uk/gwas/allWhites/imputed/data.copy/imputed.allWhites.30270-0.0.chr1-22.csv.gz	http://biobank.ndph.ox.ac.uk/showcase/field.cgi?id=30270
Sweet biscuits intake	-0.0511	0.2201	-0.2324	0.8163	64001	https://ukb-imp.oss-us-west-1.aliyuncs.com/102360.v1.1.fastGWA.gz	http://biobank.ndph.ox.ac.uk/showcase/field.cgi?id=102360
Potassium in urine	0.011	0.0483	0.2279	0.8197	326816	https://www.dropbox.com/s/z29ewigm7x5760x/30520.assoc.tsv.gz?dl=0 -O 30520.assoc.tsv.gz	http://biobank.ndph.ox.ac.uk/showcase/field.cgi?id=30520
Breastfed as a baby	-0.0133	0.0584	-0.2278	0.8198	346821(247160)	https://ukb-imp.oss-us-west-1.aliyuncs.com/1677.v1.1.fastGWA.gz	http://biobank.ndph.ox.ac.uk/showcase/field.cgi?id=1677
Fluid intelligence test - Number of fluid intelligence questions attempted within time limit	-0.0073	0.0325	-0.2244	0.8225	125935	http://atlas.ctglab.nl/ukb2_sumstats/f.20128.0.0_res.EUR.sumstats.MACfilt.txt.gz	http://biobank.ndph.ox.ac.uk/showcase/field.cgi?id=20128
Time employed in main current job	-0.013	0.0586	-0.2226	0.8238	208904	http://atlas.ctglab.nl/ukb2_sumstats/f.757.0.0_res.EUR.sumstats.MACfilt.txt.gz	http://biobank.ndph.ox.ac.uk/showcase/field.cgi?id=757
Ever had stillbirth spontaneous miscarriage or termination	0.0152	0.0687	0.2208	0.8253	243677(77569)	https://ukb-imp.oss-us-west-1.aliyuncs.com/2774.v1.1.fastGWA.gz	http://biobank.ndph.ox.ac.uk/showcase/field.cgi?id=2774
Non-butter spread type details: Soft (tub) margarine	0.0136	0.0633	0.2142	0.8304	238603(29965)	https://ukb-imp.oss-us-west-1.aliyuncs.com/2654_4.v1.1.fastGWA.gz	http://biobank.ndph.ox.ac.uk/showcase/field.cgi?id=2654
Repeated disturbing thoughts of stressful experience in past month	-0.0126	0.059	-0.2134	0.831	147555	https://ukb-imp.oss-us-west-1.aliyuncs.com/20497.v1.1.fastGWA.gz	http://biobank.ndph.ox.ac.uk/showcase/field.cgi?id=20497
Fed-up feelings	0.0092	0.0432	0.2122	0.8319	446742(181740)	https://ukb-imp.oss-us-west-1.aliyuncs.com/1960.v1.1.fastGWA.gz	http://biobank.ndph.ox.ac.uk/showcase/field.cgi?id=1960
Thursday average acceleration	-0.012	0.0571	-0.2108	0.833	97140	https://ukb-imp.oss-us-west-1.aliyuncs.com/90022.v1.1.fastGWA.gz	http://biobank.ndph.ox.ac.uk/showcase/field.cgi?id=90022	The average physical activity level of the subjects on Thursday
Ease of skin tanning	0.0086	0.0418	0.206	0.8368	446744	http://static.geneatlas.roslin.ed.ac.uk/gwas/allWhites/imputed/data.copy/imputed.allWhites.1727-0.0.chr1-22.csv.gz	http://biobank.ndph.ox.ac.uk/showcase/field.cgi?id=1727
Recent feelings of foreboding	0.013	0.0661	0.1962	0.8445	147023	https://ukb-imp.oss-us-west-1.aliyuncs.com/20512.v1.1.fastGWA.gz	http://biobank.ndph.ox.ac.uk/showcase/field.cgi?id=20512
Frequency of tenseness / restlessness in last 2 weeks	-0.0088	0.0448	-0.1961	0.8445	439044	https://ukb-imp.oss-us-west-1.aliyuncs.com/2070.v1.1.fastGWA.gz	http://biobank.ndph.ox.ac.uk/showcase/field.cgi?id=2070
Fractured bone site(s): Other bones	-0.014	0.0757	-0.1853	0.853	453824(23728)	https://ukb-imp.oss-us-west-1.aliyuncs.com/6151_7.v1.1.fastGWA.gz	http://biobank.ndph.ox.ac.uk/showcase/field.cgi?id=6151
Sodium in urine	0.0076	0.0415	0.1833	0.8545	326831	https://www.dropbox.com/s/m8kwazqgr10s9r9/30530.assoc.tsv.gz?dl=0 -O 30530.assoc.tsv.gz	http://biobank.ndph.ox.ac.uk/showcase/field.cgi?id=30530
Likelihood of resuming smoking	-0.0219	0.1211	-0.1811	0.8563	110810	https://ukb-imp.oss-us-west-1.aliyuncs.com/2936.v1.1.fastGWA.gz	http://biobank.ndph.ox.ac.uk/showcase/field.cgi?id=2936
Type of accommodation lived in: A house or bungalow	0.0101	0.057	0.1772	0.8593	454880(412014)	https://ukb-imp.oss-us-west-1.aliyuncs.com/670_1.v1.1.fastGWA.gz	http://biobank.ndph.ox.ac.uk/showcase/field.cgi?id=670
H25-H28 Disorders of lens	0.0107	0.0622	0.1722	0.8633	452264(22149)	http://static.geneatlas.roslin.ed.ac.uk/gwas/allWhites/imputed/data.copy/imputed.allWhites.clinical_c_Block_H25-H28.chr1-22.csv.gz	http://biobank.ndph.ox.ac.uk/showcase/field.cgi?id=41204
Recent changes in speed/amount of moving or speaking	0.0153	0.0923	0.1656	0.8685	147508	https://ukb-imp.oss-us-west-1.aliyuncs.com/20518.v1.1.fastGWA.gz	http://biobank.ndph.ox.ac.uk/showcase/field.cgi?id=20518
Gas or solid-fuel cooking/heating: A gas hob or gas cooker	-0.0141	0.088	-0.1608	0.8722	385289(269864)	http://atlas.ctglab.nl/ukb2_sumstats/6139_1_logistic.EUR.sumstats.MACfilt.txt.gz	http://biobank.ndph.ox.ac.uk/showcase/field.cgi?id=6139
Non-accidental death in close genetic family	0.0154	0.0984	0.1568	0.8754	142498(38904)	https://ukb-imp.oss-us-west-1.aliyuncs.com/4501.v1.1.fastGWA.gz	http://biobank.ndph.ox.ac.uk/showcase/field.cgi?id=4501
Non-cancer illness code_ self-reported: Ent disorder/not cancer	0.0225	0.1441	0.1565	0.8757	452264(16440)	http://static.geneatlas.roslin.ed.ac.uk/gwas/allWhites/imputed/data.copy/imputed.allWhites.selfReported_n_1466.chr1-22.csv.gz	http://biobank.ndph.ox.ac.uk/showcase/field.cgi?id=20002
No-wear time bias adjusted acceleration minimum	0.0486	0.3295	0.1476	0.8827	97140	https://ukb-imp.oss-us-west-1.aliyuncs.com/90090.v1.1.fastGWA.gz	http://biobank.ndph.ox.ac.uk/showcase/field.cgi?id=90090
Creatinine (enzymatic) in urine	-0.0066	0.0452	-0.1463	0.8837	327525	https://www.dropbox.com/s/qo6r4nj0s3kcg27/30510.assoc.tsv.gz?dl=0 -O 30510.assoc.tsv.gz	http://biobank.ndph.ox.ac.uk/showcase/field.cgi?id=30510
K40-K46 Hernia	-0.0081	0.0558	-0.1457	0.8841	452264(51326)	http://static.geneatlas.roslin.ed.ac.uk/gwas/allWhites/imputed/data.copy/imputed.allWhites.clinical_c_Block_K40-K46.chr1-22.csv.gz	http://biobank.ndph.ox.ac.uk/showcase/field.cgi?id=41204
ECG phase time	-0.0118	0.0816	-0.1445	0.8851	67125	https://ukb-imp.oss-us-west-1.aliyuncs.com/5986.v1.1.fastGWA.gz	http://biobank.ndph.ox.ac.uk/showcase/field.cgi?id=5986
Able to walk or cycle unaided for 10 minutes	0.0177	0.1269	0.1397	0.8889	66824(64405)	https://ukb-imp.oss-us-west-1.aliyuncs.com/6017.v1.1.fastGWA.gz	http://biobank.ndph.ox.ac.uk/showcase/field.cgi?id=6017
Major depressive disorder	0.0061	0.0447	0.1362	0.8916	480359(135458)	https://www.med.unc.edu/pgc/results-and-downloads	https://pubmed.ncbi.nlm.nih.gov/29700475
Day-of-week questionnaire completion requested: Thursday	-0.0418	0.3118	-0.134	0.8934	64001(10756)	https://ukb-imp.oss-us-west-1.aliyuncs.com/20079_4.v1.1.fastGWA.gz	http://biobank.ndph.ox.ac.uk/showcase/field.cgi?id=20079
N40 Hyperplasia of prostate	-0.0093	0.0706	-0.1314	0.8954	452264(12172)	http://static.geneatlas.roslin.ed.ac.uk/gwas/allWhites/imputed/data.copy/imputed.allWhites.clinical_c_N40.chr1-22.csv.gz	http://biobank.ndph.ox.ac.uk/showcase/field.cgi?id=41204
Estimated nutrients yesterday: Iron	-0.0104	0.0799	-0.1298	0.8967	64029	https://ukb-imp.oss-us-west-1.aliyuncs.com/100011.v1.1.fastGWA.gz	http://biobank.ndph.ox.ac.uk/showcase/field.cgi?id=100011
I84 Haemorrhoids	-0.0072	0.0558	-0.1288	0.8975	452264(25940)	http://static.geneatlas.roslin.ed.ac.uk/gwas/allWhites/imputed/data.copy/imputed.allWhites.clinical_c_I84.chr1-22.csv.gz	http://biobank.ndph.ox.ac.uk/showcase/field.cgi?id=41204
Duration of fitness test	-0.0156	0.1213	-0.1286	0.8977	67125	https://ukb-imp.oss-us-west-1.aliyuncs.com/6039.v1.1.fastGWA.gz	http://biobank.ndph.ox.ac.uk/showcase/field.cgi?id=6039
Family relationship satisfaction	-0.0063	0.0525	-0.1196	0.9048	149105	https://ukb-imp.oss-us-west-1.aliyuncs.com/4559.v1.1.fastGWA.gz	http://biobank.ndph.ox.ac.uk/showcase/field.cgi?id=4559
Average acceleration 07:00 - 07:59	-0.0074	0.0622	-0.1193	0.905	97140	https://ukb-imp.oss-us-west-1.aliyuncs.com/90034.v1.1.fastGWA.gz	http://biobank.ndph.ox.ac.uk/showcase/field.cgi?id=90034	The average physical activity level of the subjects in 07:00 - 07:59 of the day
Mineral and other dietary supplements: Iron	-0.0107	0.0899	-0.1193	0.9051	454825(13865)	https://ukb-imp.oss-us-west-1.aliyuncs.com/6179_5.v1.1.fastGWA.gz	http://biobank.ndph.ox.ac.uk/showcase/field.cgi?id=6179
Diagnoses - secondary ICD10: Z53 Persons encntr hlth serv for spec proc & trtmt, not crd out	-0.0092	0.0782	-0.1179	0.9061	244890(21677)	http://atlas.ctglab.nl/ukb2_sumstats/41204_Z53_logistic.EUR.sumstats.MACfilt.txt.gz	http://biobank.ndph.ox.ac.uk/showcase/field.cgi?id=41204
Mouth/teeth dental problems: Painful gums	-0.0102	0.0879	-0.1166	0.9072	454565(13055)	https://ukb-imp.oss-us-west-1.aliyuncs.com/6149_2.v1.1.fastGWA.gz	http://biobank.ndph.ox.ac.uk/showcase/field.cgi?id=6149
Pulse wave Arterial Stiffness index	-0.0069	0.0617	-0.1123	0.9106	148611	https://ukb-imp.oss-us-west-1.aliyuncs.com/21021.v1.1.fastGWA.gz	http://biobank.ndph.ox.ac.uk/showcase/field.cgi?id=21021
Lifetime number of sexual partners	0.0092	0.0865	0.1069	0.9149	316569	http://atlas.ctglab.nl/ukb2_sumstats/f.2149.0.0_res.EUR.sumstats.MACfilt.txt.gz	http://biobank.ndph.ox.ac.uk/showcase/field.cgi?id=2149
Irritability	0.0045	0.0428	0.106	0.9156	436031(122939)	https://ukb-imp.oss-us-west-1.aliyuncs.com/1940.v1.1.fastGWA.gz	http://biobank.ndph.ox.ac.uk/showcase/field.cgi?id=1940
K55-K64 Other diseases of intestines	0.0046	0.0449	0.1013	0.9193	452264(71527)	http://static.geneatlas.roslin.ed.ac.uk/gwas/allWhites/imputed/data.copy/imputed.allWhites.clinical_c_Block_K55-K64.chr1-22.csv.gz	http://biobank.ndph.ox.ac.uk/showcase/field.cgi?id=41204
Rheumatoid arthritis	0.0047	0.0461	0.1012	0.9194	58284(14361)	http://plaza.umin.ac.jp/~yokada/datasource/files/GWASMetaResults/RA_GWASmeta_European_v2.txt.gz	https://pubmed.ncbi.nlm.nih.gov/24390342
Knee pain for 3+ months	-0.0089	0.0934	-0.0957	0.9237	96605(75940)	https://ukb-imp.oss-us-west-1.aliyuncs.com/3773.v1.1.fastGWA.gz	http://biobank.ndph.ox.ac.uk/showcase/field.cgi?id=3773
Depression possibly related to stressful or traumatic event	0.0088	0.0957	0.0922	0.9266	83336(60952)	https://ukb-imp.oss-us-west-1.aliyuncs.com/20447.v1.1.fastGWA.gz	http://biobank.ndph.ox.ac.uk/showcase/field.cgi?id=20447
ECG heart rate	0.0056	0.0632	0.0882	0.9297	66863	https://ukb-imp.oss-us-west-1.aliyuncs.com/5983.v1.1.fastGWA.gz	http://biobank.ndph.ox.ac.uk/showcase/field.cgi?id=5983
Maximum digits remembered correctly	-0.0047	0.0563	-0.083	0.9339	104634	https://ukb-imp.oss-us-west-1.aliyuncs.com/4282.v1.1.fastGWA.gz	http://biobank.ndph.ox.ac.uk/showcase/field.cgi?id=4282
Frequency of light DIY in last 4 weeks	-0.0054	0.0663	-0.0821	0.9345	225895	https://ukb-imp.oss-us-west-1.aliyuncs.com/1011.v1.1.fastGWA.gz	http://biobank.ndph.ox.ac.uk/showcase/field.cgi?id=1011
Seen a psychiatrist for nerves anxiety tension or depression	0.0037	0.046	0.0799	0.9363	454181(52417)	https://ukb-imp.oss-us-west-1.aliyuncs.com/2100.v1.1.fastGWA.gz	http://biobank.ndph.ox.ac.uk/showcase/field.cgi?id=2100
Number of incorrect matches in round	0.003	0.0392	0.0776	0.9381	455695	https://ukb-imp.oss-us-west-1.aliyuncs.com/399.v1.1.fastGWA.gz	http://biobank.ndph.ox.ac.uk/showcase/field.cgi?id=399
Adenocarcinoma	-0.0055	0.0727	-0.075	0.9402	60655(12480)	http://atlas.ctglab.nl/ukb2_sumstats/40011_8140_logistic.EUR.sumstats.MACfilt.txt.gz	http://biobank.ndph.ox.ac.uk/showcase/field.cgi?id=40011
Vitamin and mineral supplements: Vitamin C	0.0046	0.0635	0.0731	0.9417	453791(39182)	https://ukb-imp.oss-us-west-1.aliyuncs.com/6155_3.v1.1.fastGWA.gz	http://biobank.ndph.ox.ac.uk/showcase/field.cgi?id=6155
Felt very upset when reminded of stressful experience in past month	-0.0044	0.0617	-0.0716	0.9429	147539	https://ukb-imp.oss-us-west-1.aliyuncs.com/20498.v1.1.fastGWA.gz	http://biobank.ndph.ox.ac.uk/showcase/field.cgi?id=20498
Soft cheese intake	0.014	0.2038	0.0685	0.9454	64001	https://ukb-imp.oss-us-west-1.aliyuncs.com/102830.v1.1.fastGWA.gz	http://biobank.ndph.ox.ac.uk/showcase/field.cgi?id=102830
Home area population density - urban or rural: England/Wales - Urban - less sparse	0.0055	0.0814	0.0672	0.9464	451904(354804)	https://ukb-imp.oss-us-west-1.aliyuncs.com/20118_5.v1.1.fastGWA.gz	http://biobank.ndph.ox.ac.uk/showcase/field.cgi?id=20118
Gas or solid-fuel cooking/heating: A gas fire that you use regularly in winter time	0.0045	0.0675	0.067	0.9466	385289(153485)	http://atlas.ctglab.nl/ukb2_sumstats/6139_2_logistic.EUR.sumstats.MACfilt.txt.gz	http://biobank.ndph.ox.ac.uk/showcase/field.cgi?id=6139
Schizophrenia	-0.0023	0.0346	-0.0654	0.9478	105318(40675)	https://walters.psycm.cf.ac.uk/clozuk_pgc2.meta.sumstats.txt.gz	https://pubmed.ncbi.nlm.nih.gov/29483656
Basophill count	-0.0035	0.0549	-0.0635	0.9494	441938	http://static.geneatlas.roslin.ed.ac.uk/gwas/allWhites/imputed/data.copy/imputed.allWhites.30160-0.0.chr1-22.csv.gz	http://biobank.ndph.ox.ac.uk/showcase/field.cgi?id=30160
Reason for reducing amount of alcohol drunk: Other reason	-0.0036	0.0575	-0.0634	0.9495	169830(89574)	https://ukb-imp.oss-us-west-1.aliyuncs.com/2664_5.v1.1.fastGWA.gz	http://biobank.ndph.ox.ac.uk/showcase/field.cgi?id=2664
Estimated nutrients yesterday: Folate	0.0052	0.0858	0.061	0.9514	64029	https://ukb-imp.oss-us-west-1.aliyuncs.com/100014.v1.1.fastGWA.gz	http://biobank.ndph.ox.ac.uk/showcase/field.cgi?id=100014
Vitamin supplement user	-0.0057	0.0988	-0.0574	0.9542	64001(26193)	https://ukb-imp.oss-us-west-1.aliyuncs.com/104670.v1.1.fastGWA.gz	http://biobank.ndph.ox.ac.uk/showcase/field.cgi?id=104670
Types of physical activity in last 4 weeks: Other exercises (eg: swimming cycling keep fit bowling)	-0.0022	0.0385	-0.0567	0.9547	453838(219338)	https://ukb-imp.oss-us-west-1.aliyuncs.com/6164_2.v1.1.fastGWA.gz	http://biobank.ndph.ox.ac.uk/showcase/field.cgi?id=6164
Frequency of consuming six or more units of alcohol	-0.0027	0.0475	-0.0565	0.955	135610	https://ukb-imp.oss-us-west-1.aliyuncs.com/20416.v1.1.fastGWA.gz	http://biobank.ndph.ox.ac.uk/showcase/field.cgi?id=20416
Tinnitus: Yes now some of the time	-0.0056	0.1038	-0.0541	0.9569	147789(13154)	https://ukb-imp.oss-us-west-1.aliyuncs.com/4803_13.v1.1.fastGWA.gz	http://biobank.ndph.ox.ac.uk/showcase/field.cgi?id=4803
Type of fat/oil used in cooking: Cooking fat unknown	-0.0081	0.1498	-0.0539	0.957	64001(11212)	https://ukb-imp.oss-us-west-1.aliyuncs.com/20090_352.v1.1.fastGWA.gz	http://biobank.ndph.ox.ac.uk/showcase/field.cgi?id=20090
Happiness	-0.0027	0.0519	-0.0527	0.9579	149931	https://ukb-imp.oss-us-west-1.aliyuncs.com/4526.v1.1.fastGWA.gz	http://biobank.ndph.ox.ac.uk/showcase/field.cgi?id=4526
Tobacco smoking	-0.0018	0.0411	-0.0448	0.9642	97172	http://atlas.ctglab.nl/ukb2_sumstats/f.22506.0.0_res.EUR.sumstats.MACfilt.txt.gz	http://biobank.ndph.ox.ac.uk/showcase/field.cgi?id=22506
Meat consumers	-0.0102	0.2492	-0.0408	0.9675	64001(44190)	https://ukb-imp.oss-us-west-1.aliyuncs.com/103000.v1.1.fastGWA.gz	http://biobank.ndph.ox.ac.uk/showcase/field.cgi?id=103000
Substances taken for anxiety: Medication prescribed to you (for at least two weeks)	0.0023	0.0619	0.0371	0.9704	123823(16139)	https://ukb-imp.oss-us-west-1.aliyuncs.com/20549_3.v1.1.fastGWA.gz	http://biobank.ndph.ox.ac.uk/showcase/field.cgi?id=20549
Number of depression episodes	-0.004	0.1088	-0.0367	0.9707	57351	https://ukb-imp.oss-us-west-1.aliyuncs.com/4620.v1.1.fastGWA.gz	http://biobank.ndph.ox.ac.uk/showcase/field.cgi?id=4620
Usual side of head for mobile phone use	0.0012	0.0366	0.0339	0.973	324835	http://atlas.ctglab.nl/ukb2_sumstats/f.1150.0.0_res.EUR.sumstats.MACfilt.txt.gz	http://biobank.ndph.ox.ac.uk/showcase/field.cgi?id=1150
Vitamin and mineral supplements: Vitamin D	-0.0031	0.0915	-0.0336	0.9732	453791(17531)	https://ukb-imp.oss-us-west-1.aliyuncs.com/6155_4.v1.1.fastGWA.gz	http://biobank.ndph.ox.ac.uk/showcase/field.cgi?id=6155
Red blood cell (erythrocyte) count	-0.0009	0.0298	-0.0317	0.9747	442728	http://static.geneatlas.roslin.ed.ac.uk/gwas/allWhites/imputed/data.copy/imputed.allWhites.30010-0.0.chr1-22.csv.gz	http://biobank.ndph.ox.ac.uk/showcase/field.cgi?id=30010
Vitamin and mineral supplements: Vitamin E	-0.0023	0.0862	-0.0262	0.9791	453791(13264)	https://ukb-imp.oss-us-west-1.aliyuncs.com/6155_5.v1.1.fastGWA.gz	http://biobank.ndph.ox.ac.uk/showcase/field.cgi?id=6155
Milk added to cereal	0.0029	0.1154	0.0254	0.9798	64001(35746)	https://ukb-imp.oss-us-west-1.aliyuncs.com/100890.v1.1.fastGWA.gz	http://biobank.ndph.ox.ac.uk/showcase/field.cgi?id=100890
Number of live births	-0.001	0.0461	-0.0221	0.9824	247206	https://ukb-imp.oss-us-west-1.aliyuncs.com/2734.v1.1.fastGWA.gz	http://biobank.ndph.ox.ac.uk/showcase/field.cgi?id=2734
Victim of physically violent crime	-0.0017	0.0833	-0.0202	0.9839	147485(27818)	https://ukb-imp.oss-us-west-1.aliyuncs.com/20529.v1.1.fastGWA.gz	http://biobank.ndph.ox.ac.uk/showcase/field.cgi?id=20529
Worked with paints thinners or glues: Rarely/never	-0.0018	0.1107	-0.0167	0.9867	112875(108382)	https://ukb-imp.oss-us-west-1.aliyuncs.com/22613_0.v1.1.fastGWA.gz	http://biobank.ndph.ox.ac.uk/showcase/field.cgi?id=22613
K62 Other diseases of anus and rectum	0.001	0.0698	0.0139	0.9889	452264(25542)	http://static.geneatlas.roslin.ed.ac.uk/gwas/allWhites/imputed/data.copy/imputed.allWhites.clinical_c_K62.chr1-22.csv.gz	http://biobank.ndph.ox.ac.uk/showcase/field.cgi?id=41204
Subjective well being	-0.0006	0.0582	-0.0104	0.9917	298420	http://www.thessgac.org/#!data/kuzq8	https://pubmed.ncbi.nlm.nih.gov/27089181
Sexual interference by partner or ex-partner without consent as an adult	-0.0004	0.0891	-0.0045	0.9964	147333	https://ukb-imp.oss-us-west-1.aliyuncs.com/20524.v1.1.fastGWA.gz	http://biobank.ndph.ox.ac.uk/showcase/field.cgi?id=20524
Ever contemplated self-harm	-0.0003	0.0585	-0.0043	0.9966	147171	https://ukb-imp.oss-us-west-1.aliyuncs.com/20485.v1.1.fastGWA.gz	http://biobank.ndph.ox.ac.uk/showcase/field.cgi?id=20485
Age hay fever rhinitis or eczema diagnosed	-6.8663e-05	0.0579	-0.0012	0.9991	90579	https://ukb-imp.oss-us-west-1.aliyuncs.com/3761.v1.1.fastGWA.gz	http://biobank.ndph.ox.ac.uk/showcase/field.cgi?id=3761
Note: 40 datasets not specific to the UKB population are shown in blue. For phenotypes, detail information is provided in the column of "URL for detailed phenotype description". For 6 outcomes which were reversely coded (marked in yellow), we have recoded them to make sure the variables followed increasing patterns. For example, overall health rating was originally coded from 1 to 4 to refer exce…

## Sheet: Table S3
Table S3. Characteristics of the 15 SNPs associated with childhood BMI.
SNPs	Nearest gene	Effect allele	Non-Effect allele	Effect allele frequency	Association with the age and sex adjusted childhood BMI
					beta	se	P
rs13130484*	GNPDA2	T	C	0.44	0.067	0.007	1.58 × 10-23
rs11676272	ADCY3	G	A	0.46	0.068	0.007	7.12 × 10-23
rs4854349	TMEM18	C	T	0.83	0.09	0.009	5.41 × 10-22
rs543874	SEC16B	G	A	0.2	0.077	0.009	2.20 × 10-19
rs7132908	FAIM2	A	G	0.39	0.066	0.008	1.57 × 10-18
rs1421085	FTO	C	T	0.41	0.059	0.007	4.53 × 10-16
rs12429545	OLFM4	A	G	0.13	0.076	0.01	2.08 × 10-14
rs987237	TFAP2B	G	A	0.19	0.062	0.009	1.80 × 10-12
rs12041852*	TNNI3K	G	A	0.46	0.046	0.007	2.28 × 10-10
rs6567160	MC4R	C	T	0.23	0.05	0.008	1.21 × 10-9
rs13253111	ELP3	A	G	0.57	0.042	0.007	4.89 × 10-9
rs8092503	RAB27B	G	A	0.27	0.045	0.008	8.17 × 10-9
rs3829849	LMX1B	T	C	0.36	0.041	0.007	8.81 × 10-9
rs13387838	ADAM23	A	G	0.04	0.139	0.025	2.84 × 10-8
rs7550711	GPR61	T	C	0.04	0.105	0.019	4.52 × 10-8
Note: * Excluded from MR analyses, has p < 0.0033 with potential confounders.
The 4 SNPs not in LD with adult BMI SNPs are shown in bold.

## Sheet: Table S4
Table S4. Other studies supporting the associations between 11 of the 13 loci for MR analysis and childhood obesity.
No.	Title	Supported loci	Sample size (cases)	Year of publication	Pubmid
1	Genome-wide association study of height-adjusted BMI in childhood identifies functional variant in ADCY3	ADCY3	5809	2014	25044758
2	A Trans-Ancestral Meta-Analysis of Genome-Wide Association Studies Reveals Loci Associated With Childhood Obesity	FAIM2,MC4R,SEC16B	28604	2019	31504550
3	Assessing the effects of 35 European‐derived BMI‐associated SNPs in Mexican children	FAIM2,TMEM18,MC4R,TFAP2B	1599	2016	27486100
4	FTO Gene Variant and Risk of Overweight and Obesity among Children and Adolescents: a Systematic Review and Meta-Analysis	FTO	46223	2013	24278475
5	Interaction effects of FTO rs9939609 polymorphism and lifestyle factors on obesity indices in early adolescence	FTO	1149	2019	31402168
6	Associations Between BMI and the FTO Gene Are Age Dependent: Results From the GINI and LISA Birth Cohort Studies Up to Age 6 Years	FTO	2732	2010	20616607
7	A Common Variant in the FTO Gene Is Associated With Body Mass Index and Predisposes to Childhood and Adult Obesity	FTO	38789	2007	17434869
8	Common Variants of FTO Are Associated With Childhood Obesity in a Cross-Sectional Study of 3,126 Urban Indian Children	FTO	3126	2012	23091647
9	Association Analysis of the FTO Gene With Obesity in Children of Caucasian and African Ancestry Reveals a Common Tagging SNP	FTO	4690	2008	18335027
10	Increasing Heritability of BMI and Stronger Associations With the FTO Gene Over Childhood	FTO	>7000	2008	18846049
11	Prospective Analysis of the Association of a Common Variant of FTO (rs9939609) With Adiposity in Children: Results of the IDEFICS Study	FTO	16224	2012	23155422
12	Life Course Variations in the Associations Between FTO and MC4R Gene Variants and Body Size	FTO	2466	2010	19880856
13	The FTO rs9939609 Polymorphism and Obesity Risk in Teens: Evidence-based Meta-Analysis	FTO	15613	2018	30104138
14	Study of 11 BMI-associated Loci Identified in GWAS for Associations With Central Obesity in the Chinese Children	FTO,MC4R	3502	2013	23424664
15	Two New Loci for Body-Weight Regulation Identified in a Joint Analysis of Genome-Wide Association Studies for Early-Onset Extreme Obesity in French and German Study Groups	FTO,MC4R,TMEM18	3141	2010	20421936
16	The Role of Obesity-Associated Loci Identified in Genome-Wide Association Studies in the Determination of Pediatric BMI	FTO,MC4R,TMEM18	6078	2009	19478790
17	Role of BMI-associated Loci Identified in GWAS Meta-Analyses in the Context of Common Childhood Obesity in European Americans	FTO,TMEM18,MC4R,SEC16B	3857(1097)	2011	21779088
18	Characterization of Metabolic Phenotypes of Mice Lacking GPR61, an Orphan G-protein Coupled Receptor	GPR61	Experiment involved young mice	2011	21971119
19	LMX1B rs10733682 Polymorphism Interacts With Macronutrients, Dietary Patterns on the Risk of Obesity in Han Chinese Girls	LMX1B	798	2020	32357537
20	Associations of Six Single Nucleotide Polymorphisms in Obesity-Related Genes With BMI and Risk of Obesity in Chinese Children	MC4R	3503	2010	20843981
21	Common Variants Near MC4R Are Associated With Fat Mass, Weight and Risk of Obesity	MC4R	5988	2008	18454148
22	Association Between LEPR, FTO, MC4R, and PPARG-2 Polymorphisms With Obesity Traits and Metabolic Phenotypes in School-Aged Children	MC4R,FTO	773	2018	29679223
23	Genetic variations in SEC16B, MC4R, MAP2K5 and KCTD15 were associated with childhood obesity and interacted with dietary behaviors in Chinese school-age population	MC4R,SEC16B	2977	2015	25637721
24	Association Study of Common Polymorphisms in MSRA, TFAP2B, MC4R, NRXN3, PPARGC1A, TMEM18, SEC16B, HOXB5 and OLFM4 Genes With Obesity-Related Traits Among Portuguese Children	MC4R,TFAP2B	1433	2014	24670271
25	A genome-wide association meta-analysis identifies new childhood obesity loci	OLFM4	13848	2012	22484627
26	Effect of 15 BMI-Associated Polymorphisms, Reported for Europeans, Across Ethnicities and Degrees of Amerindian Ancestry in Mexican Children	SEC16B,OLFM4,FTO,MC4R,FAIM2,LMX1B,ADAM23	8914	2020	31936053
27	Association of common variants identified by recent genome-wide association studies with obesity in Chinese children: a case-control study	SEC16B,TFAP2B,FTO	2030	2016	26800887
28	Genetic Susceptibility to Obesity and Related Traits in Childhood and Adolescence: Influence of Loci Identified by Genome-Wide Association Studies	SEC16B,TMEM18	1252	2010	20724581
29	Fine-mapping of 98 obesity loci in Mexican children	TFAP2B,MC4R	1559	2018	29769702
30	The obesity gene, TMEM18, is of ancient origin, found in majority of neuronal cells in all major brain regions and associated with obesity in severely obese children	TMEM18	1029	2010	20380707
31	Polymorphisms in Adipokines in Mexican Children with Obesity	TMEM18	773	2019	31354816
32	Validation of Obesity Susceptibility Loci Identified by Genome-Wide Association Studies in Early Childhood in South Brazilian Children	TMEM18	745	2017	27005443
33	Analysis of Association of Gene Variants With Obesity Traits in New Zealand European Children at 6 Years of Age	TMEM18,FTO,MC4R	1208	2017	28636007

## Sheet: Table S5
Table S5. Datasets for replication analysis.
Outcome	Type	Sample Size (Case)	URL	Source descrtiption
Disease count	General health	53888	http://cnsgenomics.com/data/GSMR/Zhu_et_al_GSMR_2017_GERA.tar.gz	The Genetic Epidemiology Research on Adult Health and Aging (GERA) cohort
Coronary artery disease	Circulatory system	184305(60801)	http://www.cardiogramplusc4d.org/media/cardiogramplusc4d-consortium/data-downloads/cad.additive.Oct2015.pub.zip	Nikpay et al (2015), meta-analysis of 48 studies
Hypertensive Disease	Circulatory system	61847(31000)	http://cnsgenomics.com/data/GSMR/Zhu_et_al_GSMR_2017_GERA.tar.gz	The Genetic Epidemiology Research on Adult Health and Aging (GERA) cohort
Type 2 diabetes	Endocrine, nutritional or metabolic traits	159208(26676)	https://diagram-consortium.org/downloads.html	Scott et al (2017), meta-analysis of 18 studies, DIAGRAM 1000G GWAS meta-analysis Stage 1 Summary statistics
Osteoarthritis	Musculoskeletal system	61847(22022)	http://cnsgenomics.com/data/GSMR/Zhu_et_al_GSMR_2017_GERA.tar.gz	The Genetic Epidemiology Research on Adult Health and Aging (GERA) cohort

## Sheet: Table S6
Table S6. Characteristics of the 76 SNPs associated with adult BMI.
SNPs	Effect allele	Non - Effect allele	Effect allele frequency	Association with adult BMI
				beta	se	P
rs1000940	G	A	0.225	0.0192	0.0034	1.28 × 10-08
rs10132280	A	C	0.3333	-0.023	0.0034	1.14 × 10-11
rs1016287	T	C	0.325	0.0229	0.0034	2.25 × 10-11
rs10182181*	A	G	0.5	-0.0307	0.0031	8.78 × 10-24
rs10733682	A	G	0.425	0.0174	0.0031	1.83 × 10-08
rs10938397*	A	G	0.5667	-0.0402	0.0031	3.21 × 10-38
rs10968576	G	A	0.2917	0.0249	0.0033	6.61 × 10-14
rs11030104	A	G	0.8	0.0414	0.0038	5.56 × 10-28
rs11057405	A	G	0.0917	-0.0307	0.0055	2.02 × 10-08
rs11126666	G	A	0.6917	-0.0207	0.0034	1.33 × 10-09
rs11165643	C	T	0.425	-0.0218	0.0031	2.07 × 10-12
rs11191560	T	C	0.9417	-0.0308	0.0053	8.45 × 10-09
rs11583200	C	T	0.375	0.0177	0.0031	1.48 × 10-08
rs1167827	A	G	0.4583	-0.0202	0.0033	6.33 × 10-10
rs11688816	A	G	0.5417	-0.0172	0.0031	1.89 × 10-08
rs11727676	C	T	0.075	-0.0358	0.0064	2.55 × 10-08
rs11847697	T	C	0.0417	0.0492	0.0084	3.99 × 10-09
rs12286929	G	A	0.4333	0.0217	0.0031	1.31 × 10-12
rs12401738	A	G	0.425	0.0211	0.0033	1.15 × 10-10
rs12429545*	G	A	0.9	-0.0334	0.0047	1.09 × 10-12
rs12446632	A	G	0.1333	-0.0403	0.0046	1.48 × 10-18
rs12566985*	G	A	0.425	0.0242	0.0031	3.28 × 10-15
rs12885454	C	A	0.6333	0.0207	0.0033	1.94 × 10-10
rs12940622	A	G	0.4583	-0.0182	0.0031	2.49 × 10-09
rs13021737*	A	G	0.125	-0.0601	0.004	1.11 × 10-50
rs13078960	T	G	0.8167	-0.0297	0.0039	1.74 × 10-14
rs13107325	C	T	0.8833	-0.0477	0.0068	1.83 × 10-12
rs13191362	A	G	0.8	0.0277	0.0048	7.34 × 10-09
rs1516725	T	C	0.0917	-0.0451	0.0046	1.89 × 10-22
rs1528435	T	C	0.5833	0.0178	0.0031	1.2 × 10-08
rs1558902*	A	T	0.45	0.0818	0.0031	7.5 × 10-153
rs16851483	G	T	0.9083	-0.0483	0.0077	3.55 × 10-10
rs16951275	C	T	0.225	-0.0311	0.0037	1.91 × 10-17
rs17001654	C	G	0.8417	-0.0306	0.0053	7.76 × 10-09
rs17024393*	C	T	0.04167	0.0658	0.0088	7.03 × 10-14
rs17094222	C	T	0.2083	0.0249	0.0038	5.94 × 10-11
rs17405819	C	T	0.3667	-0.0224	0.0033	2.07 × 10-11
rs17724992	A	G	0.6917	0.0194	0.0035	3.42 × 10-08
rs1808579	T	C	0.475	-0.0167	0.0031	4.17 × 10-08
rs1928295	C	T	0.425	-0.0188	0.0031	7.91 × 10-10
rs2033529	G	A	0.2583	0.019	0.0033	1.39 × 10-08
rs2033732	C	T	0.7583	0.0192	0.0035	4.89 × 10-08
rs205262	A	G	0.7333	-0.0221	0.0035	1.75 × 10-10
rs2075650	A	G	0.8583	0.0258	0.0045	1.25 × 10-08
rs2112347	G	T	0.375	-0.0261	0.0031	6.19 × 10-17
rs2121279	T	C	0.1167	0.0245	0.0044	2.31 × 10-08
rs2176598	T	C	0.2	0.0198	0.0036	2.97 × 10-08
rs2207139*	G	A	0.1	0.0447	0.004	4.13 × 10-29
rs2245368	T	C	0.7583	-0.0317	0.0057	3.19 × 10-08
rs2287019	C	T	0.85	0.036	0.0042	4.59 × 10-18
rs2365389	C	T	0.6583	0.02	0.0031	1.63 × 10-10
rs2650492	A	G	0.3083	0.0207	0.0035	1.92 × 10-09
rs2820292	A	C	0.4917	-0.0195	0.0031	1.83 × 10-10
rs29941	A	G	0.3333	-0.0182	0.0033	2.41 × 10-08
rs3101336	T	C	0.3509	-0.0334	0.0031	2.66 × 10-26
rs3736485	A	G	0.425	0.0176	0.0031	7.41 × 10-09
rs3810291	A	G	0.625	0.0283	0.0036	4.81 × 10-15
rs3817334	C	T	0.55	-0.0262	0.0031	5.15 × 10-17
rs3849570	A	C	0.3667	0.0188	0.0034	2.6 × 10-08
rs3888190	A	C	0.3583	0.0309	0.0031	3.14 × 10-23
rs4256980	G	C	0.725	0.0209	0.0031	2.9 × 10-11
rs4740619	T	C	0.5333	0.0179	0.0031	4.56 × 10-09
rs543874*	G	A	0.2667	0.0482	0.0039	2.62 × 10-35
rs6477694	C	T	0.3583	0.0174	0.0031	2.67 × 10-08
rs6567160*	C	T	0.2833	0.0556	0.0036	3.93 × 10-53
rs657452	A	G	0.4167	0.0227	0.0031	5.48 × 10-13
rs6804842	A	G	0.425	-0.0185	0.0031	2.48 × 10-09
rs7138803*	G	A	0.5583	-0.0315	0.0031	8.15 × 10-24
rs7141420	T	C	0.6167	0.0235	0.0031	1.23 × 10-14
rs7243357	G	T	0.1333	-0.0217	0.004	3.86 × 10-08
rs758747	C	T	0.7333	-0.0225	0.0037	7.47 × 10-10
rs7599312	G	A	0.7083	0.022	0.0034	1.17 × 10-10
rs7899106	A	G	0.95	-0.0395	0.0071	2.96 × 10-08
rs7903146	T	C	0.25	-0.0234	0.0034	1.11 × 10-11
rs9400239	C	T	0.7	0.0188	0.0033	1.61 × 10-08
rs9925964	G	A	0.3917	-0.0192	0.0031	8.11 × 10-10
Note: * 11 snps included in or in LD with the 15 childhood BMI snps.

## Sheet: Table S7
Table S7. Pleiotropy assessment results for the 263 outcomes. Outcomes using MR-Egger as the main method are marked in yellow.
Outcome	Type	MR_Egger_intercept	MR_Egger_intercept_95%CI	MR_Egger_intercept_P	MRPRESSO_Global_Test_RSSobs	MRPRESSO_Global_Test_P	Cochran’s Q	Cochran’s Q_P	Rucker’s Qʹ	Rucker’s Qʹ_P	Q-Q'	Q-Q'_P	I2GX	nsnp	SNPs
D60-D64 Aplastic and other anaemias	Blood disease	-0.0004	(-0.006, 0.0052)	0.88229	4.26545	0.9905	3.58068	0.989871	3.55772	0.981119	0.0229658	0.879546	0.741511	13	rs11676272,rs12429545,rs13253111,rs13387838,rs1421085,rs3829849,rs4854349,rs543874,rs6567160,rs7132908,rs7550711,rs8092503,rs987237
D64 Other anaemias	Blood disease	-0.0008	(-0.0064, 0.0048)	0.783068	6.94769	0.925	6.01734	0.915205	5.93774	0.877486	0.0796071	0.777831	0.741511	13	rs11676272,rs12429545,rs13253111,rs13387838,rs1421085,rs3829849,rs4854349,rs543874,rs6567160,rs7132908,rs7550711,rs8092503,rs987237
Cardiovascular disease	Circulatory system	0.0008	(-0.011, 0.0126)	0.898049	5.64096	0.8175	4.64051	0.795216	4.62286	0.705876	0.0176497	0.89431	0.75939	9	rs12429545,rs13253111,rs13387838,rs1421085,rs4854349,rs543874,rs6567160,rs7132908,rs7550711
Coronary artery disease	Circulatory system	-0.0039	(-0.0099, 0.0022)	0.249571	9.88279	0.50125	8.23644	0.410721	6.66008	0.465109	1.57636	0.209285	0.747498	9	rs11676272,rs12429545,rs13253111,rs1421085,rs3829849,rs4854349,rs543874,rs7132908,rs987237
Diagnoses - main ICD10: I21 Acute myocardial infarction	Circulatory system	-0.0013	(-0.0078, 0.0052)	0.694577	12.0912	0.5865	10.6858	0.556023	10.5233	0.484023	0.162515	0.686852	0.741511	13	rs11676272,rs12429545,rs13253111,rs13387838,rs1421085,rs3829849,rs4854349,rs543874,rs6567160,rs7132908,rs7550711,rs8092503,rs987237
Diastolic blood pressure automated reading	Circulatory system	0.0042	(-0.0038, 0.0122)	0.345007	9.10374	0.428	7.17938	0.410445	6.11001	0.41098	1.06938	0.301087	0.730173	8	rs12429545,rs13253111,rs13387838,rs543874,rs7132908,rs7550711,rs8092503,rs987237
Self-reported heart/cardiac problem	Circulatory system	0.0011	(-0.0049, 0.0072)	0.716261	8.48221	0.786	7.25369	0.778183	7.11387	0.714653	0.139825	0.708455	0.736387	12	rs11676272,rs12429545,rs13253111,rs13387838,rs1421085,rs3829849,rs4854349,rs543874,rs6567160,rs7132908,rs7550711,rs987237
I10 Essential (primary) hypertension	Circulatory system	-0.0037	(-0.0117, 0.0043)	0.404384	3.57991	0.874	2.09086	0.911156	1.26211	0.938782	0.828748	0.362635	0.790047	7	rs12429545,rs13387838,rs3829849,rs4854349,rs543874,rs7132908,rs7550711
I20-I25 Ischaemic heart diseases	Circulatory system	-0.0034	(-0.0097, 0.0028)	0.309044	8.03441	0.752	6.98415	0.72694	5.8219	0.757602	1.16225	0.280998	0.750366	11	rs11676272,rs12429545,rs13253111,rs13387838,rs1421085,rs3829849,rs4854349,rs543874,rs7132908,rs7550711,rs987237
I25 Chronic ischaemic heart disease	Circulatory system	-0.0012	(-0.0074, 0.005)	0.716493	7.86202	0.772	6.78067	0.745976	6.6402	0.674523	0.14047	0.707814	0.750366	11	rs11676272,rs12429545,rs13253111,rs13387838,rs1421085,rs3829849,rs4854349,rs543874,rs7132908,rs7550711,rs987237
I30-I52 Other forms of heart disease	Circulatory system	-0.0004	(-0.0066, 0.0058)	0.912895	12.8687	0.4735	10.6242	0.475259	10.6109	0.388626	0.0133549	0.907999	0.736387	12	rs11676272,rs12429545,rs13253111,rs13387838,rs1421085,rs3829849,rs4854349,rs543874,rs6567160,rs7132908,rs7550711,rs987237
I80-I89 Diseases of veins, lymphatic vessels and lymph nodes, not elsewhere classified	Circulatory system	-0.0027	(-0.0083, 0.0029)	0.360889	11.0107	0.677	9.6269	0.648655	8.71801	0.647903	0.90889	0.340409	0.741511	13	rs11676272,rs12429545,rs13253111,rs13387838,rs1421085,rs3829849,rs4854349,rs543874,rs6567160,rs7132908,rs7550711,rs8092503,rs987237
I83 Varicose veins of lower extremities	Circulatory system	0.0008	(-0.0048, 0.0064)	0.79621	10.8197	0.67	9.28234	0.678645	9.21232	0.602301	0.0700133	0.791317	0.741511	13	rs11676272,rs12429545,rs13253111,rs13387838,rs1421085,rs3829849,rs4854349,rs543874,rs6567160,rs7132908,rs7550711,rs8092503,rs987237
Vascular/heart problems diagnosed by doctor: Angina	Circulatory system	0.0007	(-0.0054, 0.0069)	0.823098	8.67253	0.74	6.81437	0.742846	6.76138	0.661947	0.0529835	0.817951	0.732175	11	rs11676272,rs12429545,rs13253111,rs1421085,rs3829849,rs4854349,rs543874,rs6567160,rs7132908,rs7550711,rs987237
Vascular/heart problems diagnosed by doctor: Heart attack	Circulatory system	0	(-0.0063, 0.0062)	0.98923	7.12144	0.796	6.04138	0.73577	6.04119	0.642618	0.00019394	0.988889	0.775088	10	rs11676272,rs12429545,rs13253111,rs13387838,rs1421085,rs3829849,rs4854349,rs543874,rs7132908,rs7550711
Vascular/heart problems diagnosed by doctor: High blood pressure	Circulatory system	-0.0098	(-0.018, -0.0016)	0.0797722	8.461	0.4075	6.12659	0.294096	0.672132	0.954721	5.45446	0.0195185	0.829546	6	rs12429545,rs13387838,rs3829849,rs4854349,rs543874,rs7132908
Self-reported venous thromboembolic disease	Circulatory system	-0.0051	(-0.0114, 0.0012)	0.140932	20.5729	0.1585	17.0356	0.148264	13.8634	0.240645	3.1722	0.0749017	0.741511	13	rs11676272,rs12429545,rs13253111,rs13387838,rs1421085,rs3829849,rs4854349,rs543874,rs6567160,rs7132908,rs7550711,rs8092503,rs987237
FI3 : word interpolation	Cognitive function	0.0014	(-0.01, 0.0127)	0.82006	8.2338	0.786	7.1735	0.784864	7.11896	0.714169	0.0545367	0.815349	0.747669	12	rs11676272,rs12429545,rs13253111,rs13387838,rs1421085,rs3829849,rs4854349,rs6567160,rs7132908,rs7550711,rs8092503,rs987237
Final attempt correct: yes	Cognitive function	-0.0033	(-0.013, 0.0065)	0.52447	10.1177	0.73	8.66585	0.731175	8.23374	0.692226	0.432114	0.510954	0.741511	13	rs11676272,rs12429545,rs13253111,rs13387838,rs1421085,rs3829849,rs4854349,rs543874,rs6567160,rs7132908,rs7550711,rs8092503,rs987237
Fluid intelligence test - FI7 : synonym	Cognitive function	-0.0047	(-0.0193, 0.0099)	0.54002	8.74106	0.764	7.12088	0.789211	6.71834	0.751741	0.402546	0.525777	0.671145	12	rs11676272,rs12429545,rs13253111,rs13387838,rs1421085,rs3829849,rs543874,rs6567160,rs7132908,rs7550711,rs8092503,rs987237
Number of attempts	Cognitive function	0.0017	(-0.0106, 0.0141)	0.787059	15.6701	0.278	12.7416	0.310553	12.6442	0.244251	0.0973584	0.755023	0.722677	12	rs11676272,rs12429545,rs13253111,rs13387838,rs1421085,rs4854349,rs543874,rs6567160,rs7132908,rs7550711,rs8092503,rs987237
Number of symbol digit matches made correctly	Cognitive function	-0.003	(-0.0181, 0.0121)	0.708616	14.239	0.31	11.5617	0.315457	11.3737	0.250963	0.188083	0.664517	0.680208	11	rs12429545,rs13253111,rs13387838,rs1421085,rs3829849,rs543874,rs6567160,rs7132908,rs7550711,rs8092503,rs987237
Prospective memory result	Cognitive function	0.0055	(-0.0049, 0.0159)	0.321318	16.127	0.328	13.7263	0.318526	12.5006	0.32721	1.22566	0.268253	0.741511	13	rs11676272,rs12429545,rs13253111,rs13387838,rs1421085,rs3829849,rs4854349,rs543874,rs6567160,rs7132908,rs7550711,rs8092503,rs987237
Diagnoses - main ICD10: K21 Gastro-oesophageal reflux disease	Digestive system	-0.0013	(-0.0081, 0.0055)	0.718916	12.6187	0.4665	10.45	0.490419	10.3087	0.41384	0.141319	0.706973	0.756855	12	rs11676272,rs12429545,rs13253111,rs13387838,rs1421085,rs3829849,rs4854349,rs543874,rs7132908,rs7550711,rs8092503,rs987237
Self-reported hiatus hernia	Digestive system	-0.0018	(-0.0093, 0.0058)	0.659621	9.05135	0.674375	7.53162	0.674483	7.32424	0.603401	0.207373	0.648834	0.669435	11	rs11676272,rs12429545,rs13387838,rs1421085,rs4854349,rs543874,rs6567160,rs7132908,rs7550711,rs8092503,rs987237
K22 Other diseases of oesophagus	Digestive system	0.0043	(-0.0027, 0.0112)	0.263726	7.33836	0.731	5.76566	0.763124	4.3208	0.827082	1.44485	0.229356	0.730167	10	rs12429545,rs13253111,rs13387838,rs1421085,rs4854349,rs543874,rs6567160,rs7132908,rs7550711,rs987237
K40 Inguinal hernia	Digestive system	0.0021	(-0.0038, 0.008)	0.501077	13.4365	0.444	11.5687	0.396921	11.0312	0.355091	0.537465	0.463485	0.756265	12	rs12429545,rs13253111,rs13387838,rs1421085,rs3829849,rs4854349,rs543874,rs6567160,rs7132908,rs7550711,rs8092503,rs987237
K80 Cholelithiasis	Digestive system	-0.0079	(-0.0135, -0.0023)	0.0187568	13.4504	0.5075	11.7053	0.469624	4.12096	0.966244	7.58439	0.00588758	0.741511	13	rs11676272,rs12429545,rs13253111,rs13387838,rs1421085,rs3829849,rs4854349,rs543874,rs6567160,rs7132908,rs7550711,rs8092503,rs987237
K80-K87 Disorders of gallbladder, biliary tract and pancreas	Digestive system	-0.0078	(-0.0134, -0.0022)	0.0194763	12.7505	0.5675	11.0643	0.523416	3.59542	0.980295	7.46888	0.00627747	0.741511	13	rs11676272,rs12429545,rs13253111,rs13387838,rs1421085,rs3829849,rs4854349,rs543874,rs6567160,rs7132908,rs7550711,rs8092503,rs987237
Self-reported liver/biliary/pancreas problem	Digestive system	-0.0037	(-0.0095, 0.0021)	0.241136	12.9626	0.399375	11.223	0.34041	9.5518	0.387972	1.67121	0.196097	0.784348	11	rs11676272,rs12429545,rs13253111,rs13387838,rs1421085,rs3829849,rs4854349,rs543874,rs6567160,rs7550711,rs8092503
Mouth/teeth dental problems: Dentures	Digestive system	0.0018	(-0.0081, 0.0117)	0.758017	2.90246	0.652	1.39174	0.707473	1.26734	0.530641	0.124395	0.724315	0.830538	4	rs13387838,rs3829849,rs543874,rs7550711
Ulcerative colitis	Digestive system	-0.0005	(-0.024, 0.0229)	0.965286	9.48433	0.6565	8.29836	0.599719	8.29636	0.504578	0.00200232	0.964309	0.761213	11	rs12429545,rs13253111,rs13387838,rs1421085,rs3829849,rs4854349,rs6567160,rs7132908,rs7550711,rs8092503,rs987237
Dyslipidemia	Endocrine,nutritional or metabolic diseases	0.0089	(-0.0095, 0.0273)	0.367777	8.86934	0.697	7.40096	0.687127	6.50182	0.688832	0.899138	0.343013	0.746784	11	rs11676272,rs12429545,rs13253111,rs13387838,rs4854349,rs543874,rs6567160,rs7132908,rs7550711,rs8092503,rs987237
E11 Non-insulin-dependent diabetes mellitus	Endocrine,nutritional or metabolic diseases	0.0005	(-0.0062, 0.0072)	0.881682	10.6849	0.594	8.9358	0.443222	8.9095	0.349988	0.0262964	0.871178	0.768552	10	rs12429545,rs13253111,rs13387838,rs4854349,rs543874,rs6567160,rs7132908,rs7550711,rs8092503,rs987237
Self-reported hypothyroidism/myxoedema	Endocrine,nutritional or metabolic diseases	-0.0051	(-0.0109, 0.0007)	0.120963	10.4204	0.586	9.21157	0.51215	6.279	0.711703	2.93257	0.0868093	0.778729	11	rs11676272,rs12429545,rs13253111,rs13387838,rs3829849,rs4854349,rs543874,rs7132908,rs7550711,rs8092503,rs987237
LDL Cholesterol	Endocrine,nutritional or metabolic diseases	0.011	(0.0008, 0.0212)	0.0725434	11.5841	0.3615	8.86343	0.353948	4.40169	0.732521	4.46174	0.0346622	0.800886	9	rs12429545,rs13253111,rs13387838,rs1421085,rs3829849,rs4854349,rs543874,rs6567160,rs8092503
Diabetes diagnosed by doctor	Endocrine,nutritional or metabolic traits	-0.0014	(-0.0081, 0.0054)	0.702838	4.09115	0.902	3.03576	0.881674	2.87557	0.824295	0.160195	0.688977	0.811212	8	rs12429545,rs13253111,rs13387838,rs4854349,rs543874,rs7132908,rs7550711,rs8092503
E00-E07 Disorders of thyroid gland	Endocrine,nutritional or metabolic traits	-0.0015	(-0.0074, 0.0044)	0.637933	10.833	0.559	8.97641	0.534344	8.73929	0.46168	0.237121	0.626293	0.754006	11	rs11676272,rs12429545,rs13253111,rs1421085,rs3829849,rs4854349,rs543874,rs7132908,rs7550711,rs8092503,rs987237
E03 Other hypothyroidism	Endocrine,nutritional or metabolic traits	-0.0012	(-0.0072, 0.0049)	0.715407	13.2182	0.468	11.0962	0.435236	10.9423	0.362034	0.153972	0.694768	0.756855	12	rs11676272,rs12429545,rs13253111,rs13387838,rs1421085,rs3829849,rs4854349,rs543874,rs7132908,rs7550711,rs8092503,rs987237
E10-E14 Diabetes mellitus	Endocrine,nutritional or metabolic traits	-0.0003	(-0.007, 0.0064)	0.931277	3.445	0.9385	2.61003	0.918586	2.60195	0.856888	0.00808563	0.928351	0.811212	8	rs12429545,rs13253111,rs13387838,rs4854349,rs543874,rs7132908,rs7550711,rs8092503
E70-E90 Metabolic disorders	Endocrine,nutritional or metabolic traits	-0.0023	(-0.0088, 0.0042)	0.506759	10.6971	0.4965	8.85432	0.450829	8.35021	0.40003	0.504113	0.477699	0.726602	10	rs11676272,rs12429545,rs13253111,rs1421085,rs3829849,rs4854349,rs543874,rs6567160,rs7132908,rs987237
E78 Disorders of lipoprotein metabolism and other lipidaemias	Endocrine,nutritional or metabolic traits	-0.0056	(-0.013, 0.0019)	0.18486	10.7989	0.397	8.78432	0.360816	6.6216	0.469312	2.16272	0.141394	0.691629	9	rs11676272,rs12429545,rs13253111,rs1421085,rs4854349,rs543874,rs6567160,rs7132908,rs987237
HbA1c	Endocrine,nutritional or metabolic traits	0.0051	(-0.0046, 0.0147)	0.33234	8.69214	0.733	7.60844	0.667023	6.55881	0.682946	1.04963	0.305592	0.784292	11	rs11676272,rs12429545,rs13253111,rs13387838,rs3829849,rs4854349,rs543874,rs6567160,rs7550711,rs8092503,rs987237
HDL Cholesterol	Endocrine,nutritional or metabolic traits	0.0073	(-0.0064, 0.0211)	0.356167	7.70843	0.4235	5.73527	0.332836	4.51049	0.341306	1.22478	0.268424	0.829195	6	rs11676272,rs12429545,rs13253111,rs4854349,rs543874,rs8092503
Self-reported thyroid problem (not cancer)	Endocrine,nutritional or metabolic traits	-0.0051	(-0.0108, 0.0007)	0.121508	7.98302	0.786	6.85086	0.739446	3.92811	0.91608	2.92275	0.0873391	0.778729	11	rs11676272,rs12429545,rs13253111,rs13387838,rs3829849,rs4854349,rs543874,rs7132908,rs7550711,rs8092503,rs987237
Total Cholesterol	Endocrine,nutritional or metabolic traits	0.0037	(-0.0069, 0.0143)	0.515678	10.514	0.4125	8.94309	0.34712	8.38205	0.300113	0.561039	0.453842	0.800886	9	rs12429545,rs13253111,rs13387838,rs1421085,rs3829849,rs4854349,rs543874,rs6567160,rs8092503
Triglycerides	Endocrine,nutritional or metabolic traits	-0.0016	(-0.015, 0.0118)	0.824818	10.8353	0.421	9.01999	0.340613	8.95245	0.256088	0.0675371	0.794957	0.772789	9	rs11676272,rs12429545,rs13253111,rs13387838,rs4854349,rs543874,rs6567160,rs8092503,rs987237
Type 2 diabetes	Endocrine,nutritional or metabolic traits	-0.0041	(-0.0168, 0.0086)	0.551744	11.552	0.524	9.01231	0.251774	8.45267	0.206779	0.559644	0.454404	0.767471	8	rs12429545,rs13253111,rs13387838,rs4854349,rs543874,rs7132908,rs7550711,rs987237
Falls in the last year	General health	0.0054	(-0.0024, 0.0132)	0.220908	8.94935	0.462	6.69556	0.461251	4.82947	0.565864	1.86609	0.171924	0.671161	8	rs11676272,rs12429545,rs13253111,rs3829849,rs6567160,rs7132908,rs7550711,rs987237
Long-standing illness disability or infirmity	General health	-0.004	(-0.01, 0.002)	0.21937	15.3802	0.324	12.3423	0.338472	10.5336	0.394988	1.80868	0.178667	0.756855	12	rs11676272,rs12429545,rs13253111,rs13387838,rs1421085,rs3829849,rs4854349,rs543874,rs7132908,rs7550711,rs8092503,rs987237
Number of self-reported non-cancer illnesses	General health	-0.0036	(-0.0107, 0.0035)	0.350341	12.7806	0.318	10.7772	0.214643	9.42865	0.223327	1.3486	0.245523	0.804229	9	rs12429545,rs13253111,rs13387838,rs3829849,rs4854349,rs543874,rs6567160,rs7132908,rs7550711
Overall health rating	General health	0.0007	(-0.006, 0.0073)	0.848434	10.4419	0.4955	8.03208	0.430343	7.9872	0.333724	0.0448761	0.832232	0.779632	9	rs12429545,rs13253111,rs3829849,rs4854349,rs543874,rs6567160,rs7132908,rs7550711,rs987237
O60-O75 Complications of labour and delivery	Genitourinary system	0.0018	(-0.0039, 0.0074)	0.552594	8.6232	0.7715	7.21671	0.781272	6.83907	0.740545	0.377639	0.53887	0.763008	12	rs11676272,rs12429545,rs13253111,rs13387838,rs1421085,rs3829849,rs4854349,rs543874,rs6567160,rs7132908,rs7550711,rs8092503
Allergy status to drug/meds/biol subst	Immune system	-0.0017	(-0.0093, 0.006)	0.677736	10.6577	0.629	8.50487	0.667491	8.3217	0.597445	0.183167	0.668665	0.763008	12	rs11676272,rs12429545,rs13253111,rs13387838,rs1421085,rs3829849,rs4854349,rs543874,rs6567160,rs7132908,rs7550711,rs8092503
Allergic diseases	Immune system	-0.0076	(-0.0194, 0.0042)	0.23516	15.8855	0.3365	13.5051	0.333424	11.8113	0.37799	1.69371	0.193112	0.741511	13	rs11676272,rs12429545,rs13253111,rs13387838,rs1421085,rs3829849,rs4854349,rs543874,rs6567160,rs7132908,rs7550711,rs8092503,rs987237
Blood clot DVT bronchitis emphysema asthma rhinitis eczema allergy diagnosed by doctor: Hayfever allergic rhinitis or eczema	Immune system	0.0028	(-0.0047, 0.0104)	0.485032	8.41673	0.588	6.38343	0.604365	5.84012	0.558537	0.543308	0.461065	0.654842	9	rs12429545,rs13253111,rs13387838,rs1421085,rs3829849,rs543874,rs6567160,rs7132908,rs987237
B95-B98 Bacterial, viral and other infectious agents	Infectious Agents	-0.0021	(-0.0077, 0.0036)	0.488198	12.171	0.5805	10.5911	0.56425	10.0767	0.523502	0.514384	0.473247	0.741511	13	rs11676272,rs12429545,rs13253111,rs13387838,rs1421085,rs3829849,rs4854349,rs543874,rs6567160,rs7132908,rs7550711,rs8092503,rs987237
Alcohol consumed	Lifestyle factor_Alcohol drinking	-0.0032	(-0.019, 0.0126)	0.699107	15.5149	0.364	12.4431	0.410777	12.2676	0.343871	0.175591	0.67519	0.741511	13	rs11676272,rs12429545,rs13253111,rs13387838,rs1421085,rs3829849,rs4854349,rs543874,rs6567160,rs7132908,rs7550711,rs8092503,rs987237
Alcohol drinker status	Lifestyle factor_Alcohol drinking	-0.0012	(-0.0068, 0.0045)	0.692102	13.3208	0.537	10.9349	0.534505	10.7696	0.462764	0.165322	0.684303	0.741511	13	rs11676272,rs12429545,rs13253111,rs13387838,rs1421085,rs3829849,rs4854349,rs543874,rs6567160,rs7132908,rs7550711,rs8092503,rs987237
Alcohol drinker status: Current	Lifestyle factor_Alcohol drinking	0.0004	(-0.0052, 0.006)	0.899408	11.3353	0.684	9.18376	0.68716	9.16702	0.606479	0.0167338	0.897073	0.741511	13	rs11676272,rs12429545,rs13253111,rs13387838,rs1421085,rs3829849,rs4854349,rs543874,rs6567160,rs7132908,rs7550711,rs8092503,rs987237
Alcohol drinker status: Previous	Lifestyle factor_Alcohol drinking	-0.0024	(-0.0083, 0.0035)	0.43798	15.8658	0.314	12.8987	0.376446	12.1814	0.350162	0.717282	0.397037	0.741511	13	rs11676272,rs12429545,rs13253111,rs13387838,rs1421085,rs3829849,rs4854349,rs543874,rs6567160,rs7132908,rs7550711,rs8092503,rs987237
Alcohol intake frequency	Lifestyle factor_Alcohol drinking	-0.0054	(-0.012, 0.0012)	0.183937	11.1014	0.2435	6.39564	0.269602	3.82218	0.430605	2.57346	0.10867	0.843946	6	rs13253111,rs3829849,rs4854349,rs543874,rs7132908,rs7550711
Alcohol intake versus 10 years previously	Lifestyle factor_Alcohol drinking	-0.0062	(-0.012, -0.0004)	0.0602588	11.5235	0.645	9.68813	0.6433	5.30475	0.915514	4.38338	0.036291	0.741511	13	rs11676272,rs12429545,rs13253111,rs13387838,rs1421085,rs3829849,rs4854349,rs543874,rs6567160,rs7132908,rs7550711,rs8092503,rs987237
Average weekly spirits intake	Lifestyle factor_Alcohol drinking	-0.0006	(-0.0072, 0.0061)	0.875043	9.74423	0.72	8.53667	0.664575	8.51064	0.579086	0.0260287	0.87183	0.762996	12	rs11676272,rs12429545,rs13253111,rs13387838,rs3829849,rs4854349,rs543874,rs6567160,rs7132908,rs7550711,rs8092503,rs987237
Former vs current drinkers	Lifestyle factor_Alcohol drinking	0.003	(-0.0047, 0.0107)	0.463485	6.12158	0.8435	4.99419	0.834814	4.40145	0.81921	0.592744	0.44136	0.692154	10	rs11676272,rs12429545,rs13253111,rs13387838,rs1421085,rs3829849,rs7132908,rs7550711,rs8092503,rs987237
Frequency of failure to fulfil normal expectations due to drinking alcohol in last year	Lifestyle factor_Alcohol drinking	-0.0134	(-0.0296, 0.0028)	0.140722	10.6093	0.5635	8.74947	0.556033	6.14058	0.725771	2.6089	0.106266	0.736875	11	rs11676272,rs12429545,rs13253111,rs13387838,rs1421085,rs3829849,rs543874,rs6567160,rs7132908,rs8092503,rs987237
Added milk to standard tea	Lifestyle factor_Diet	0.007	(-0.0084, 0.0223)	0.394572	9.22129	0.736	8.028	0.710793	7.23659	0.702936	0.791408	0.373675	0.735946	12	rs11676272,rs12429545,rs13253111,rs1421085,rs3829849,rs4854349,rs543874,rs6567160,rs7132908,rs7550711,rs8092503,rs987237
Apple intake	Lifestyle factor_Diet	0.0119	(-0.0031, 0.0269)	0.150799	8.66922	0.766	7.38268	0.767301	4.96202	0.893701	2.42066	0.119745	0.762996	12	rs11676272,rs12429545,rs13253111,rs13387838,rs3829849,rs4854349,rs543874,rs6567160,rs7132908,rs7550711,rs8092503,rs987237
Beef intake	Lifestyle factor_Diet	-0.0015	(-0.0105, 0.0075)	0.74982	12.7377	0.3265	10.5408	0.229099	10.3777	0.168162	0.163123	0.686298	0.695518	9	rs11676272,rs13253111,rs13387838,rs3829849,rs543874,rs6567160,rs7132908,rs7550711,rs987237
Bread intake	Lifestyle factor_Diet	0.0007	(-0.0084, 0.0097)	0.890436	15.1695	0.1555	11.4611	0.176917	11.4278	0.121018	0.0333123	0.855177	0.722295	9	rs11676272,rs13253111,rs13387838,rs1421085,rs3829849,rs543874,rs7550711,rs8092503,rs987237
Bread type: White	Lifestyle factor_Diet	0.006	(-0.0011, 0.0131)	0.13966	10.6222	0.548	7.97368	0.436045	5.19822	0.635788	2.77546	0.095719	0.756126	9	rs11676272,rs12429545,rs3829849,rs4854349,rs543874,rs7132908,rs7550711,rs8092503,rs987237
Bread type: Wholemeal or wholegrain	Lifestyle factor_Diet	-0.0023	(-0.0105, 0.0058)	0.596128	7.98579	0.586	5.87369	0.554573	5.56075	0.474145	0.312943	0.57588	0.729221	8	rs11676272,rs12429545,rs3829849,rs4854349,rs543874,rs7132908,rs7550711,rs987237
Cereal type: Bran cereal (e.g. All Bran Branflakes)	Lifestyle factor_Diet	-0.0021	(-0.0084, 0.0043)	0.542474	10.3126	0.616	8.88584	0.542971	8.48514	0.486089	0.400702	0.526727	0.750736	11	rs12429545,rs13253111,rs1421085,rs3829849,rs4854349,rs543874,rs6567160,rs7132908,rs7550711,rs8092503,rs987237
Cereal type: Oat cereal (e.g. Ready Brek porridge)	Lifestyle factor_Diet	0.006	(-0.0024, 0.0144)	0.209458	4.8597	0.836	3.63134	0.821124	1.65568	0.948491	1.97567	0.159848	0.767471	8	rs12429545,rs13253111,rs13387838,rs4854349,rs543874,rs7132908,rs7550711,rs987237
Cereal type: Other (e.g. Cornflakes Frosties)	Lifestyle factor_Diet	0.001	(-0.0055, 0.0075)	0.775071	5.30195	0.87	4.55669	0.803735	4.46847	0.72451	0.0882209	0.766451	0.796684	9	rs12429545,rs13253111,rs3829849,rs4854349,rs543874,rs7132908,rs7550711,rs8092503,rs987237
Cheese intake	Lifestyle factor_Diet	0.0032	(-0.0043, 0.0106)	0.428436	14.4426	0.247	11.4855	0.243891	10.5666	0.227484	0.918886	0.337768	0.726602	10	rs11676272,rs12429545,rs13253111,rs1421085,rs3829849,rs4854349,rs543874,rs6567160,rs7132908,rs987237
Coffee consumed	Lifestyle factor_Diet	0.0004	(-0.0176, 0.0185)	0.963877	8.35715	0.592	6.39082	0.603542	6.38861	0.495175	0.00220273	0.962566	0.74907	9	rs11676272,rs3829849,rs4854349,rs543874,rs6567160,rs7132908,rs7550711,rs8092503,rs987237
Coffee intake	Lifestyle factor_Diet	-0.0044	(-0.0127, 0.0039)	0.349198	10.6983	0.4455	7.89107	0.246193	6.50443	0.26018	1.38664	0.238973	0.822385	7	rs13387838,rs3829849,rs4854349,rs543874,rs7550711,rs8092503,rs987237
Coffee type: Decaffeinated coffee (any type)	Lifestyle factor_Diet	0.0027	(-0.0051, 0.0104)	0.524596	9.3664	0.518	7.21423	0.513706	6.76591	0.453654	0.448322	0.503133	0.743934	9	rs11676272,rs13253111,rs1421085,rs4854349,rs543874,rs7132908,rs7550711,rs8092503,rs987237
Cooked vegetable intake	Lifestyle factor_Diet	-0.0005	(-0.0076, 0.0067)	0.900214	9.36745	0.4265	6.95114	0.433985	6.93138	0.32724	0.0197625	0.888202	0.802482	8	rs11676272,rs12429545,rs13253111,rs3829849,rs4854349,rs543874,rs7550711,rs987237
Dried fruit intake	Lifestyle factor_Diet	0.0044	(-0.0049, 0.0137)	0.392178	3.8784	0.8355	2.90367	0.820837	2.02731	0.845353	0.876354	0.349202	0.716043	7	rs12429545,rs13253111,rs13387838,rs543874,rs7132908,rs7550711,rs987237
Food weight	Lifestyle factor_Diet	-0.0054	(-0.0204, 0.0096)	0.497312	7.41119	0.84	5.95556	0.876313	5.45951	0.858449	0.496056	0.481238	0.762809	12	rs11676272,rs12429545,rs13253111,rs13387838,rs1421085,rs3829849,rs4854349,rs543874,rs6567160,rs7550711,rs8092503,rs987237
Fresh fruit intake	Lifestyle factor_Diet	-0.0017	(-0.0114, 0.0081)	0.747887	10.6283	0.4065	8.2599	0.310235	8.10682	0.230381	0.153074	0.695615	0.668923	8	rs12429545,rs13253111,rs13387838,rs1421085,rs543874,rs7132908,rs8092503,rs987237
Instant coffee intake	Lifestyle factor_Diet	-0.0109	(-0.0279, 0.0061)	0.244948	10.2279	0.56	7.96128	0.538052	6.38662	0.604009	1.57466	0.209531	0.749239	10	rs11676272,rs12429545,rs13253111,rs1421085,rs3829849,rs4854349,rs543874,rs7132908,rs7550711,rs987237
Intake of sugar added to coffee	Lifestyle factor_Diet	0.0029	(-0.0153, 0.0211)	0.760289	16.1871	0.244	12.7303	0.239147	12.5919	0.181961	0.138409	0.709867	0.768088	11	rs11676272,rs13253111,rs13387838,rs3829849,rs4854349,rs543874,rs6567160,rs7132908,rs7550711,rs8092503,rs987237
Lamb/mutton intake	Lifestyle factor_Diet	0.0023	(-0.0056, 0.0102)	0.584688	16.5855	0.256	14.1445	0.1665	13.657	0.135061	0.487547	0.485023	0.730084	11	rs11676272,rs13253111,rs13387838,rs1421085,rs4854349,rs543874,rs6567160,rs7132908,rs7550711,rs8092503,rs987237
Low calorie drink intake	Lifestyle factor_Diet	0.0038	(-0.0148, 0.0224)	0.697907	7.60926	0.718	6.5927	0.679441	6.43076	0.599098	0.161949	0.687368	0.688049	10	rs11676272,rs13253111,rs13387838,rs1421085,rs3829849,rs543874,rs7132908,rs7550711,rs8092503,rs987237
Major dietary changes in the last 5 years: No	Lifestyle factor_Diet	0.003	(-0.0027, 0.0087)	0.333005	8.8331	0.754	7.56446	0.671296	6.51787	0.687175	1.04659	0.306295	0.770589	11	rs11676272,rs12429545,rs13253111,rs13387838,rs3829849,rs4854349,rs6567160,rs7132908,rs7550711,rs8092503,rs987237
Major dietary changes in the last 5 years: Yes because of illness	Lifestyle factor_Diet	-0.0029	(-0.0108, 0.005)	0.497681	7.12761	0.686	5.76624	0.673397	5.25483	0.628896	0.51141	0.474529	0.670059	9	rs11676272,rs13387838,rs3829849,rs543874,rs6567160,rs7132908,rs7550711,rs8092503,rs987237
Major dietary changes in the last 5 years: Yes because of other reasons	Lifestyle factor_Diet	-0.001	(-0.0069, 0.005)	0.751024	12.5019	0.5	9.77588	0.460371	9.66098	0.378621	0.114899	0.734635	0.770589	11	rs11676272,rs12429545,rs13253111,rs13387838,rs3829849,rs4854349,rs6567160,rs7132908,rs7550711,rs8092503,rs987237
Milk type used: Full cream	Lifestyle factor_Diet	0.0015	(-0.006, 0.009)	0.698607	8.89759	0.712	7.09263	0.627476	6.93147	0.544044	0.161154	0.688097	0.674004	10	rs11676272,rs12429545,rs13387838,rs3829849,rs543874,rs6567160,rs7132908,rs7550711,rs8092503,rs987237
Milk type used: Semi-skimmed	Lifestyle factor_Diet	0.0021	(-0.0046, 0.0087)	0.552371	16.7768	0.312	13.7798	0.245416	13.2779	0.208549	0.501998	0.478623	0.756855	12	rs11676272,rs12429545,rs13253111,rs13387838,rs1421085,rs3829849,rs4854349,rs543874,rs7132908,rs7550711,rs8092503,rs987237
Milk type used: Skimmed	Lifestyle factor_Diet	0.0024	(-0.0059, 0.0106)	0.592474	10.1317	0.548	8.15069	0.41889	7.80034	0.350529	0.350355	0.553912	0.725133	9	rs11676272,rs12429545,rs13387838,rs3829849,rs4854349,rs543874,rs7132908,rs7550711,rs987237
Mineral and other dietary supplements: Calcium	Lifestyle factor_Diet	0.0014	(-0.0042, 0.0071)	0.62461	7.8831	0.884	6.67512	0.878315	6.42171	0.843798	0.253413	0.614682	0.741511	13	rs11676272,rs12429545,rs13253111,rs13387838,rs1421085,rs3829849,rs4854349,rs543874,rs6567160,rs7132908,rs7550711,rs8092503,rs987237
Never eat eggs dairy wheat sugar: I eat all of the above	Lifestyle factor_Diet	0.0013	(-0.0043, 0.007)	0.649266	12.1414	0.712	9.98814	0.617001	9.76958	0.551225	0.218558	0.640141	0.741511	13	rs11676272,rs12429545,rs13253111,rs13387838,rs1421085,rs3829849,rs4854349,rs543874,rs6567160,rs7132908,rs7550711,rs8092503,rs987237
Never eat eggs dairy wheat sugar: Sugar or foods/drinks containing sugar	Lifestyle factor_Diet	-0.0006	(-0.0066, 0.0054)	0.839462	15.0102	0.55	12.538	0.403497	12.4891	0.328022	0.0488536	0.82507	0.741511	13	rs11676272,rs12429545,rs13253111,rs13387838,rs1421085,rs3829849,rs4854349,rs543874,rs6567160,rs7132908,rs7550711,rs8092503,rs987237
Non-butter spread type details: Other low or reduced fat spread	Lifestyle factor_Diet	-0.0014	(-0.0109, 0.0081)	0.774514	6.80885	0.81	5.48571	0.790081	5.39789	0.714324	0.0878202	0.766967	0.69107	10	rs11676272,rs13253111,rs13387838,rs3829849,rs543874,rs6567160,rs7132908,rs7550711,rs8092503,rs987237
Non-oily fish intake	Lifestyle factor_Diet	0.0032	(-0.0048, 0.0111)	0.457114	15.4468	0.196	13.0773	0.159142	12.1501	0.14463	0.927133	0.335609	0.76433	10	rs12429545,rs13387838,rs3829849,rs4854349,rs543874,rs6567160,rs7132908,rs7550711,rs8092503,rs987237
Oily fish intake	Lifestyle factor_Diet	0.002	(-0.0046, 0.0087)	0.568599	8.4559	0.53	6.85962	0.443641	6.4677	0.372884	0.391924	0.53129	0.791177	8	rs12429545,rs13253111,rs13387838,rs3829849,rs4854349,rs6567160,rs7132908,rs987237
Portion size	Lifestyle factor_Diet	-0.0013	(-0.0178, 0.0152)	0.878178	11.0501	0.548	9.09192	0.428833	9.06355	0.336963	0.0283738	0.866233	0.796268	10	rs12429545,rs13253111,rs13387838,rs3829849,rs4854349,rs543874,rs7132908,rs7550711,rs8092503,rs987237
Poultry intake	Lifestyle factor_Diet	-0.0029	(-0.0102, 0.0045)	0.470733	11.379	0.368	9.19515	0.326102	8.49018	0.291358	0.704968	0.401119	0.758841	9	rs11676272,rs12429545,rs13253111,rs13387838,rs4854349,rs6567160,rs7132908,rs8092503,rs987237
Processed meat intake	Lifestyle factor_Diet	-0.0035	(-0.0102, 0.0032)	0.326556	16.3624	0.295	13.7502	0.247126	12.4276	0.257457	1.32259	0.250129	0.736387	12	rs11676272,rs12429545,rs13253111,rs13387838,rs1421085,rs3829849,rs4854349,rs543874,rs6567160,rs7132908,rs7550711,rs987237
Salad/raw vegetable intake	Lifestyle factor_Diet	-0.0012	(-0.008, 0.0057)	0.747999	3.45313	0.925	2.80415	0.902509	2.69096	0.846513	0.113187	0.736544	0.778588	8	rs11676272,rs12429545,rs13253111,rs3829849,rs4854349,rs543874,rs7132908,rs987237
Savoury snack consumers	Lifestyle factor_Diet	0.0009	(-0.0145, 0.0163)	0.910466	11.1418	0.636	9.45472	0.579996	9.44142	0.490785	0.0133011	0.908183	0.756855	12	rs11676272,rs12429545,rs13253111,rs13387838,rs1421085,rs3829849,rs4854349,rs543874,rs7132908,rs7550711,rs8092503,rs987237
Spread type: Butter/spreadable butter	Lifestyle factor_Diet	-0.003	(-0.009, 0.003)	0.352957	6.995	0.828	5.98976	0.740943	5.01733	0.755722	0.972426	0.324076	0.751998	10	rs13253111,rs13387838,rs1421085,rs3829849,rs4854349,rs543874,rs6567160,rs7132908,rs8092503,rs987237
Spread type: Never/rarely use spread	Lifestyle factor_Diet	-0.0022	(-0.0094, 0.005)	0.561344	13.3411	0.398	10.5261	0.309591	10.0642	0.260547	0.461913	0.496731	0.750197	10	rs11676272,rs12429545,rs13253111,rs13387838,rs1421085,rs3829849,rs4854349,rs543874,rs7132908,rs987237
Sweet snack consumers	Lifestyle factor_Diet	0.0113	(-0.006, 0.0287)	0.235711	9.14735	0.554	7.25449	0.610642	5.61071	0.690746	1.64378	0.199807	0.740241	10	rs12429545,rs13253111,rs13387838,rs1421085,rs4854349,rs543874,rs6567160,rs7132908,rs8092503,rs987237
Variation in diet	Lifestyle factor_Diet	-0.0033	(-0.0092, 0.0026)	0.301419	9.03952	0.6445	7.6395	0.570844	6.41922	0.600381	1.22028	0.269306	0.766332	10	rs11676272,rs12429545,rs13253111,rs3829849,rs4854349,rs6567160,rs7132908,rs7550711,rs8092503,rs987237
Water intake	Lifestyle factor_Diet	0.0002	(-0.0089, 0.0092)	0.968916	14.028	0.2115	10.1791	0.252682	10.1767	0.178779	0.00237077	0.961166	0.72308	9	rs11676272,rs12429545,rs13253111,rs13387838,rs3829849,rs543874,rs7132908,rs7550711,rs987237
Average acceleration 03:00 - 03:59	Lifestyle factor_Physical activity	0.0014	(-0.0146, 0.0173)	0.870922	18.096	0.188	15.0856	0.17861	15.0438	0.130473	0.0418094	0.837984	0.736387	12	rs11676272,rs12429545,rs13253111,rs13387838,rs1421085,rs3829849,rs4854349,rs543874,rs6567160,rs7132908,rs7550711,rs987237
Average acceleration 11:00 - 11:59	Lifestyle factor_Physical activity	-0.0001	(-0.0122, 0.0121)	0.989398	9.18705	0.802	8.24605	0.765619	8.24586	0.691125	0.00018477	0.989155	0.741511	13	rs11676272,rs12429545,rs13253111,rs13387838,rs1421085,rs3829849,rs4854349,rs543874,rs6567160,rs7132908,rs7550711,rs8092503,rs987237
Average acceleration 12:00 - 12:59	Lifestyle factor_Physical activity	-0.008	(-0.0217, 0.0056)	0.275033	11.2728	0.604	9.47104	0.578498	8.13755	0.615403	1.33349	0.248185	0.722677	12	rs11676272,rs12429545,rs13253111,rs13387838,rs1421085,rs4854349,rs543874,rs6567160,rs7132908,rs7550711,rs8092503,rs987237
Average acceleration 19:00 - 19:59	Lifestyle factor_Physical activity	0	(-0.0122, 0.0121)	0.997525	9.64249	0.786	8.07876	0.778946	8.07875	0.706233	1.00711e-05	0.997468	0.741511	13	rs11676272,rs12429545,rs13253111,rs13387838,rs1421085,rs3829849,rs4854349,rs543874,rs6567160,rs7132908,rs7550711,rs8092503,rs987237
Duration of moderate activity	Lifestyle factor_Physical activity	0.0001	(-0.0069, 0.0071)	0.980699	6.53103	0.928	5.37358	0.911734	5.37296	0.864913	0.000615274	0.980211	0.736387	12	rs11676272,rs12429545,rs13253111,rs13387838,rs1421085,rs3829849,rs4854349,rs543874,rs6567160,rs7132908,rs7550711,rs987237
Duration of vigorous activity	Lifestyle factor_Physical activity	0.0032	(-0.0044, 0.0108)	0.424811	11.7094	0.6	10.1741	0.60069	9.48711	0.577023	0.686987	0.407191	0.741511	13	rs11676272,rs12429545,rs13253111,rs13387838,rs1421085,rs3829849,rs4854349,rs543874,rs6567160,rs7132908,rs7550711,rs8092503,rs987237
Duration of walks	Lifestyle factor_Physical activity	0	(-0.0079, 0.0079)	0.9936	20.123	0.119	16.8039	0.113811	16.8038	0.0788198	0.000113665	0.991494	0.741511	12	rs11676272,rs12429545,rs13253111,rs13387838,rs3829849,rs4854349,rs543874,rs6567160,rs7132908,rs7550711,rs8092503,rs987237
Frequency of other exercises in last 4 weeks	Lifestyle factor_Physical activity	0.0007	(-0.0074, 0.0089)	0.860398	9.60865	0.754	7.80733	0.8	7.77492	0.733313	0.0324132	0.857124	0.741511	13	rs11676272,rs12429545,rs13253111,rs13387838,rs1421085,rs3829849,rs4854349,rs543874,rs6567160,rs7132908,rs7550711,rs8092503,rs987237
Frequency of stair climbing in last 4 weeks	Lifestyle factor_Physical activity	-0.0009	(-0.0078, 0.0061)	0.816967	5.7338	0.904	4.53214	0.87304	4.47492	0.811937	0.0572149	0.810953	0.730167	10	rs12429545,rs13253111,rs13387838,rs1421085,rs4854349,rs543874,rs6567160,rs7132908,rs7550711,rs987237
Frequency of walking for pleasure in last 4 weeks	Lifestyle factor_Physical activity	0.0022	(-0.0069, 0.0114)	0.649214	6.36289	0.68	5.07782	0.650467	4.84883	0.563343	0.228987	0.632276	0.655385	8	rs13253111,rs1421085,rs3829849,rs543874,rs7132908,rs7550711,rs8092503,rs987237
Number of days/week of vigorous physical activity 10+ minutes	Lifestyle factor_Physical activity	-0.0014	(-0.0073, 0.0045)	0.656694	10.3457	0.566	8.10832	0.618257	7.89708	0.544551	0.211244	0.645794	0.773662	11	rs12429545,rs13253111,rs13387838,rs1421085,rs3829849,rs4854349,rs543874,rs7132908,rs7550711,rs8092503,rs987237
Types of physical activity in last 4 weeks: Heavy DIY (eg: weeding lawn mowing carpentry digging)	Lifestyle factor_Physical activity	-0.0009	(-0.0069, 0.0051)	0.771148	4.52636	0.984	3.92746	0.971991	3.83813	0.954354	0.0893312	0.765029	0.736387	12	rs11676272,rs12429545,rs13253111,rs13387838,rs1421085,rs3829849,rs4854349,rs543874,rs6567160,rs7132908,rs7550711,rs987237
Types of physical activity in last 4 weeks: Light DIY (eg: pruning watering the lawn)	Lifestyle factor_Physical activity	0	(-0.0063, 0.0064)	0.990743	13.7288	0.424	11.9263	0.369212	11.9261	0.290033	0.000168755	0.989635	0.736875	12	rs11676272,rs12429545,rs13253111,rs13387838,rs1421085,rs3829849,rs4854349,rs543874,rs6567160,rs7132908,rs8092503,rs987237
Types of transport used (excluding work): Walk	Lifestyle factor_Physical activity	0.0021	(-0.0052, 0.0095)	0.585763	7.29915	0.746	5.69247	0.770259	5.3701	0.717386	0.322373	0.570185	0.66343	10	rs11676272,rs12429545,rs13253111,rs13387838,rs1421085,rs3829849,rs6567160,rs7132908,rs7550711,rs987237
Usual walking pace	Lifestyle factor_Physical activity	0.0047	(-0.0018, 0.0111)	0.214961	9.56323	0.4005	6.97816	0.322872	4.96299	0.420414	2.01517	0.155734	0.836522	7	rs13253111,rs13387838,rs3829849,rs4854349,rs543874,rs7132908,rs7550711
Wednesday average acceleration	Lifestyle factor_Physical activity	-0.0075	(-0.0209, 0.006)	0.301364	17.4808	0.246	14.9748	0.242815	13.5285	0.260189	1.44634	0.229116	0.741511	13	rs11676272,rs12429545,rs13253111,rs13387838,rs1421085,rs3829849,rs4854349,rs543874,rs6567160,rs7132908,rs7550711,rs8092503,rs987237
Leisure/social activities: Pub or social club	Lifestyle factor_Physical activity	-0.0045	(-0.0136, 0.0046)	0.373725	13.5883	0.198	9.36188	0.227708	8.11341	0.229912	1.24847	0.263844	0.759411	8	rs12429545,rs13387838,rs3829849,rs4854349,rs543874,rs7132908,rs7550711,rs987237
Current tobacco smoking	Lifestyle factor_Smoking	0.0041	(-0.004, 0.0121)	0.360313	11.0772	0.3145	8.36336	0.301646	7.18862	0.303755	1.17474	0.27843	0.736886	8	rs11676272,rs12429545,rs13253111,rs13387838,rs1421085,rs3829849,rs6567160,rs7550711
Ever smoked	Lifestyle factor_Smoking	-0.0034	(-0.0115, 0.0047)	0.470971	3.64516	0.712	2.59632	0.627475	1.91946	0.589289	0.676855	0.410672	0.803786	5	rs11676272,rs13253111,rs13387838,rs3829849,rs543874
Light smokers at least 100 smokes in lifetime	Lifestyle factor_Smoking	-0.003	(-0.0156, 0.0095)	0.647637	8.81432	0.668	7.73423	0.654779	7.51073	0.584101	0.223505	0.636382	0.700937	11	rs11676272,rs12429545,rs13253111,rs13387838,rs1421085,rs3829849,rs543874,rs6567160,rs7550711,rs8092503,rs987237
Pack years adult smoking as proportion of life span exposed to smoking	Lifestyle factor_Smoking	-0.0082	(-0.0211, 0.0048)	0.255967	10.2685	0.432	8.46852	0.389091	6.93831	0.435331	1.53021	0.216081	0.72308	9	rs11676272,rs12429545,rs13253111,rs13387838,rs3829849,rs543874,rs7132908,rs7550711,rs987237
Pack years of smoking	Lifestyle factor_Smoking	-0.0087	(-0.0217, 0.0043)	0.23268	10.5566	0.418	8.78634	0.360639	7.06391	0.422256	1.72244	0.18938	0.72308	9	rs11676272,rs12429545,rs13253111,rs13387838,rs3829849,rs543874,rs7132908,rs7550711,rs987237
Past tobacco smoking	Lifestyle factor_Smoking	-0.0061	(-0.0156, 0.0034)	0.254449	13.5726	0.229	10.0291	0.186928	7.93061	0.243231	2.09853	0.147441	0.668898	8	rs11676272,rs13253111,rs13387838,rs1421085,rs3829849,rs543874,rs6567160,rs987237
Smoking Initiation	Lifestyle factor_Smoking	-0.0045	(-0.0191, 0.0102)	0.577585	11.2605	0.245	6.11305	0.410646	5.7085	0.335624	0.404546	0.524751	0.711997	7	rs11676272,rs12429545,rs13253111,rs3829849,rs7132908,rs7550711,rs987237
Smoking status	Lifestyle factor_Smoking	-0.004	(-0.0117, 0.0038)	0.355925	8.46762	0.539	6.40688	0.493122	5.40692	0.492778	0.999968	0.317318	0.666435	8	rs11676272,rs13253111,rs1421085,rs3829849,rs543874,rs6567160,rs7550711,rs987237
Smoking status: Current	Lifestyle factor_Smoking	0.0026	(-0.0059, 0.0111)	0.569237	14.0672	0.17	10.7408	0.216821	10.2203	0.176431	0.52056	0.470603	0.732194	9	rs11676272,rs12429545,rs13253111,rs13387838,rs1421085,rs3829849,rs543874,rs6567160,rs7550711
Smoking status: Never	Lifestyle factor_Smoking	0.0061	(-0.0019, 0.014)	0.184433	10.2444	0.404	7.46417	0.382199	5.21599	0.516424	2.24818	0.133771	0.668898	8	rs11676272,rs13253111,rs13387838,rs1421085,rs3829849,rs543874,rs6567160,rs987237
Why stopped smoking: Financial reasons	Lifestyle factor_Smoking	-0.0042	(-0.0155, 0.0071)	0.48136	10.2414	0.752	9.11393	0.69317	8.5828	0.66034	0.531132	0.466131	0.741511	13	rs11676272,rs12429545,rs13253111,rs13387838,rs1421085,rs3829849,rs4854349,rs543874,rs6567160,rs7132908,rs7550711,rs8092503,rs987237
Illness injury bereavement stress in last 2 years: Serious illness injury or assault to yourself	Mental system	-0.0057	(-0.0114, -0.0001)	0.0703536	12.5262	0.552	10.8777	0.539425	6.86282	0.810081	4.01491	0.0450997	0.741511	13	rs11676272,rs12429545,rs13253111,rs13387838,rs1421085,rs3829849,rs4854349,rs543874,rs6567160,rs7132908,rs7550711,rs8092503,rs987237
Ever taken cannabis	Mental system	-0.0055	(-0.0168, 0.0058)	0.365914	9.18592	0.66	7.43036	0.684287	6.52386	0.686557	0.906496	0.341046	0.717422	11	rs11676272,rs12429545,rs13253111,rs1421085,rs4854349,rs543874,rs6567160,rs7132908,rs7550711,rs8092503,rs987237
F17 Mental and behavioural disorders due to use of tobacco	Mental system	-0.0062	(-0.0133, 0.0009)	0.120401	11.4195	0.4985	9.56124	0.479792	6.61847	0.676773	2.94277	0.0862626	0.694954	11	rs11676272,rs12429545,rs13387838,rs1421085,rs3829849,rs4854349,rs543874,rs6567160,rs7132908,rs7550711,rs987237
General happiness with own health	Mental system	0.0034	(-0.0087, 0.0155)	0.599369	10.7862	0.3185	7.59813	0.369359	7.22792	0.300283	0.370211	0.542889	0.8079	8	rs12429545,rs13253111,rs13387838,rs3829849,rs4854349,rs543874,rs6567160,rs7132908
Health satisfaction	Mental system	-0.0014	(-0.0119, 0.0092)	0.808671	8.35697	0.6895	7.1708	0.619342	7.10815	0.52501	0.0626453	0.802363	0.77976	10	rs12429545,rs13253111,rs13387838,rs3829849,rs4854349,rs543874,rs6567160,rs7132908,rs7550711,rs987237
Illness injury bereavement stress in last 2 years: Financial difficulties	Mental system	0.0047	(-0.0023, 0.0117)	0.218374	9.06853	0.696	7.67772	0.660284	5.92666	0.747235	1.75105	0.185744	0.665693	11	rs11676272,rs12429545,rs13253111,rs13387838,rs1421085,rs3829849,rs543874,rs6567160,rs7132908,rs7550711,rs987237
Impact on normal roles during worst period of depression	Mental system	0.0038	(-0.0113, 0.0189)	0.63367	10.9343	0.63	9.29202	0.594957	9.05044	0.527324	0.241589	0.623061	0.671145	12	rs11676272,rs12429545,rs13253111,rs13387838,rs1421085,rs3829849,rs543874,rs6567160,rs7132908,rs7550711,rs8092503,rs987237
Nervous feelings	Mental system	-0.0013	(-0.0084, 0.0058)	0.724786	9.5641	0.446	7.64504	0.468888	7.50107	0.378634	0.143974	0.704362	0.773652	9	rs11676272,rs13253111,rs13387838,rs4854349,rs543874,rs7132908,rs7550711,rs8092503,rs987237
Recent poor appetite or overeating	Mental system	0.0007	(-0.0107, 0.0122)	0.900402	10.9117	0.546	9.1578	0.517197	9.14097	0.424365	0.016831	0.896777	0.741908	11	rs11676272,rs12429545,rs13387838,rs3829849,rs4854349,rs543874,rs6567160,rs7132908,rs7550711,rs8092503,rs987237
Risk taking	Mental system	-0.0061	(-0.0135, 0.0012)	0.154267	6.70179	0.672	5.16136	0.640279	2.50513	0.867893	2.65623	0.103145	0.757657	8	rs11676272,rs12429545,rs13253111,rs13387838,rs3829849,rs543874,rs7132908,rs7550711
Suffer from 'nerves'	Mental system	0.0014	(-0.0055, 0.0083)	0.7063	5.08803	0.868	4.18842	0.839736	4.03429	0.77582	0.15413	0.69462	0.772954	9	rs11676272,rs13253111,rs13387838,rs1421085,rs4854349,rs543874,rs7550711,rs8092503,rs987237
Tense / 'highly strung'	Mental system	-0.0004	(-0.0074, 0.0065)	0.903235	5.24156	0.788	4.00595	0.779091	3.98987	0.678047	0.0160805	0.899092	0.790569	8	rs11676272,rs13253111,rs13387838,rs1421085,rs4854349,rs7132908,rs7550711,rs8092503
Weight change during worst episode of depression: Gained weight	Mental system	-0.0029	(-0.0215, 0.0158)	0.770639	10.532	0.476	8.01385	0.432118	7.91006	0.340592	0.103799	0.747317	0.756126	9	rs11676272,rs12429545,rs3829849,rs4854349,rs543874,rs7132908,rs7550711,rs8092503,rs987237
Weight change during worst episode of depression: Lost weight	Mental system	-0.0049	(-0.0227, 0.0128)	0.599497	15.2361	0.306	12.4852	0.328298	12.1285	0.276547	0.356668	0.550363	0.717536	12	rs11676272,rs12429545,rs13387838,rs1421085,rs3829849,rs4854349,rs543874,rs6567160,rs7132908,rs7550711,rs8092503,rs987237
Weight change during worst episode of depression: Stayed about the same or was on a diet	Mental system	-0.0084	(-0.0233, 0.0064)	0.298904	6.37925	0.84	5.02073	0.832498	3.78675	0.875833	1.23398	0.266635	0.789143	10	rs11676272,rs12429545,rs13253111,rs13387838,rs3829849,rs4854349,rs7132908,rs7550711,rs8092503,rs987237
Worrier / anxious feelings	Mental system	0.0011	(-0.0059, 0.0081)	0.761512	16.0721	0.23	12.8875	0.230033	12.7488	0.174306	0.138656	0.709621	0.778729	11	rs11676272,rs12429545,rs13253111,rs13387838,rs3829849,rs4854349,rs543874,rs7132908,rs7550711,rs8092503,rs987237
Worry too long after embarrassment	Mental system	-0.0033	(-0.0092, 0.0026)	0.306416	9.95513	0.62	7.71735	0.656423	6.54161	0.684723	1.17574	0.278225	0.778425	11	rs11676272,rs12429545,rs13253111,rs13387838,rs1421085,rs3829849,rs4854349,rs543874,rs7550711,rs8092503,rs987237
Self-reported bone disorder	Musculoskeletal system	-0.0021	(-0.0097, 0.0056)	0.614224	7.92949	0.717	6.08491	0.73139	5.80993	0.668513	0.274982	0.600009	0.643307	10	rs11676272,rs12429545,rs13253111,rs13387838,rs1421085,rs6567160,rs7132908,rs7550711,rs8092503,rs987237
Diagnoses - main ICD10: M16 Coxarthrosis [arthrosis of hip]	Musculoskeletal system	0.0016	(-0.0062, 0.0093)	0.699801	6.53157	0.797	5.09812	0.825672	4.93832	0.764148	0.1598	0.68934	0.746659	10	rs11676272,rs13253111,rs13387838,rs1421085,rs4854349,rs543874,rs7132908,rs7550711,rs8092503,rs987237
Heel bone mineral density (BMD)	Musculoskeletal system	0.006	(-0.0045, 0.0165)	0.305581	6.62797	0.73	5.45494	0.604625	4.20081	0.649522	1.25413	0.262766	0.759789	8	rs12429545,rs13387838,rs4854349,rs543874,rs6567160,rs7132908,rs7550711,rs8092503
Self-reported joint disorder	Musculoskeletal system	-0.0022	(-0.0093, 0.005)	0.567589	18.8363	0.176	15.9549	0.142814	15.4163	0.117606	0.538598	0.463014	0.756855	12	rs11676272,rs12429545,rs13253111,rs13387838,rs1421085,rs3829849,rs4854349,rs543874,rs7132908,rs7550711,rs8092503,rs987237
Leg pain on walking	Musculoskeletal system	0.0008	(-0.0105, 0.0122)	0.887562	11.2649	0.681	9.43813	0.665122	9.41719	0.583442	0.0209391	0.884945	0.741511	13	rs11676272,rs12429545,rs13253111,rs13387838,rs1421085,rs3829849,rs4854349,rs543874,rs6567160,rs7132908,rs7550711,rs8092503,rs987237
M05-M14 Inflammatory polyarthropathies	Musculoskeletal system	-0.0025	(-0.0088, 0.0038)	0.448931	17.87	0.2525	14.7529	0.25523	13.9699	0.234662	0.782954	0.376239	0.741511	13	rs11676272,rs12429545,rs13253111,rs13387838,rs1421085,rs3829849,rs4854349,rs543874,rs6567160,rs7132908,rs7550711,rs8092503,rs987237
M15-M19 Arthrosis	Musculoskeletal system	0.0003	(-0.0061, 0.0066)	0.939375	8.61653	0.6695	7.48857	0.586389	7.48241	0.485587	0.0061588	0.937448	0.768552	10	rs12429545,rs13253111,rs13387838,rs4854349,rs543874,rs6567160,rs7132908,rs7550711,rs8092503,rs987237
M17 Gonarthrosis [arthrosis of knee]	Musculoskeletal system	0.0043	(-0.0016, 0.0103)	0.194737	8.80886	0.5885	7.2147	0.513656	5.1588	0.640592	2.0559	0.151618	0.796684	9	rs12429545,rs13253111,rs3829849,rs4854349,rs543874,rs7132908,rs7550711,rs8092503,rs987237
M19 Other arthrosis	Musculoskeletal system	-0.0045	(-0.0101, 0.0011)	0.141719	7.60949	0.895	6.34938	0.897456	3.84337	0.974277	2.50601	0.113413	0.741511	13	rs11676272,rs12429545,rs13253111,rs13387838,rs1421085,rs3829849,rs4854349,rs543874,rs6567160,rs7132908,rs7550711,rs8092503,rs987237
M20 Acquired deformities of fingers and toes	Musculoskeletal system	-0.0038	(-0.0096, 0.0019)	0.220358	12.8458	0.459	10.7009	0.468648	8.9918	0.532882	1.70913	0.191099	0.756855	12	rs11676272,rs12429545,rs13253111,rs13387838,rs1421085,rs3829849,rs4854349,rs543874,rs7132908,rs7550711,rs8092503,rs987237
M20-M25 Other joint disorders	Musculoskeletal system	-0.0009	(-0.0069, 0.005)	0.765923	14.665	0.397	12.5468	0.402822	12.4415	0.33139	0.105342	0.745511	0.741511	13	rs11676272,rs12429545,rs13253111,rs13387838,rs1421085,rs3829849,rs4854349,rs543874,rs6567160,rs7132908,rs7550711,rs8092503,rs987237
M25 Other joint disorders, not elsewhere classified	Musculoskeletal system	-0.0001	(-0.0057, 0.0055)	0.969716	9.9549	0.7585	8.416	0.751836	8.41449	0.675763	0.00150832	0.96902	0.741511	13	rs11676272,rs12429545,rs13253111,rs13387838,rs1421085,rs3829849,rs4854349,rs543874,rs6567160,rs7132908,rs7550711,rs8092503,rs987237
M45-M49 Spondylopathies	Musculoskeletal system	-0.0026	(-0.0082, 0.003)	0.386048	14.0252	0.4845	11.9395	0.450555	11.1161	0.433591	0.823384	0.364193	0.741511	13	rs11676272,rs12429545,rs13253111,rs13387838,rs1421085,rs3829849,rs4854349,rs543874,rs6567160,rs7132908,rs7550711,rs8092503,rs987237
M50-M54 Other dorsopathies	Musculoskeletal system	-0.0038	(-0.0103, 0.0028)	0.283237	19.5906	0.183	16.7239	0.160282	14.9894	0.182983	1.73449	0.187839	0.741511	13	rs11676272,rs12429545,rs13253111,rs13387838,rs1421085,rs3829849,rs4854349,rs543874,rs6567160,rs7132908,rs7550711,rs8092503,rs987237
M54 Dorsalgia	Musculoskeletal system	-0.0013	(-0.0123, 0.0097)	0.823571	11.6813	0.318	9.42735	0.307537	9.35574	0.228114	0.0716088	0.789009	0.578543	9	rs11676272,rs12429545,rs1421085,rs4854349,rs543874,rs6567160,rs7132908,rs7550711,rs987237
M65-M68 Disorders of synovium and tendon	Musculoskeletal system	-0.0032	(-0.0088, 0.0024)	0.292563	14.8156	0.4155	12.1102	0.436868	10.8882	0.452673	1.22199	0.268971	0.741511	13	rs11676272,rs12429545,rs13253111,rs13387838,rs1421085,rs3829849,rs4854349,rs543874,rs6567160,rs7132908,rs7550711,rs8092503,rs987237
Self-reported osteoarthritis	Musculoskeletal system	-0.0015	(-0.0076, 0.0046)	0.634392	15.5838	0.38	13.332	0.345376	13.0483	0.290181	0.283738	0.594262	0.741511	13	rs11676272,rs12429545,rs13253111,rs13387838,rs1421085,rs3829849,rs4854349,rs543874,rs6567160,rs7132908,rs7550711,rs8092503,rs987237
Pain type(s) experienced in last month: Hip pain	Musculoskeletal system	0.0003	(-0.0092, 0.0098)	0.952661	13.8747	0.24	10.7073	0.218845	10.7015	0.152181	0.0057869	0.939362	0.710258	9	rs11676272,rs12429545,rs13253111,rs13387838,rs1421085,rs4854349,rs543874,rs7132908,rs987237
Pain type(s) experienced in last month: Knee pain	Musculoskeletal system	-0.0015	(-0.0087, 0.0057)	0.69375	18.7674	0.196	15.8246	0.14777	15.5687	0.112661	0.255819	0.613008	0.735946	12	rs11676272,rs12429545,rs13253111,rs1421085,rs3829849,rs4854349,rs543874,rs6567160,rs7132908,rs7550711,rs8092503,rs987237
Pain type(s) experienced in last month: Neck or shoulder pain	Musculoskeletal system	0.002	(-0.0036, 0.0076)	0.494087	6.48759	0.95	5.6615	0.932176	5.16121	0.923108	0.500287	0.479374	0.741511	13	rs11676272,rs12429545,rs13253111,rs13387838,rs1421085,rs3829849,rs4854349,rs543874,rs6567160,rs7132908,rs7550711,rs8092503,rs987237
TBBMD	Musculoskeletal system	-0.0165	(-0.038, 0.0046)	0.169123	10.4381	0.406667	8.33634	0.401324	5.98602	0.541383	2.35032	0.125257	0.798715	9	rs11676272,rs12429545,rs13253111,rs13387838,rs3829849,rs4854349,rs543874,rs7132908,rs7550711
C50 Malignant neoplasm of breast	Neoplasm	-0.0028	(-0.01, 0.0043)	0.458823	13.9243	0.2455	10.4697	0.313812	9.73288	0.284277	0.736852	0.390671	0.756598	10	rs11676272,rs13253111,rs13387838,rs4854349,rs543874,rs6567160,rs7132908,rs7550711,rs8092503,rs987237
Cancer diagnosed by doctor	Neoplasm	0.0047	(-0.0041, 0.0134)	0.334806	16.3721	0.11	12.2583	0.092378	10.3602	0.110282	1.89815	0.168285	0.797158	8	rs12429545,rs13253111,rs13387838,rs4854349,rs543874,rs6567160,rs8092503,rs987237
Diagnoses - main ICD10: G56 Mononeuropathies of upper limb	Nervous system	-0.0054	(-0.0158, 0.005)	0.356173	4.65398	0.764	3.0634	0.800849	2.03081	0.844866	1.03259	0.309551	0.722745	7	rs11676272,rs4854349,rs543874,rs7132908,rs7550711,rs8092503,rs987237
G40-G47 Episodic and paroxysmal disorders	Nervous system	0.0009	(-0.0063, 0.008)	0.817525	13.5476	0.3405	10.9335	0.362724	10.8653	0.285053	0.0681447	0.794058	0.700937	11	rs11676272,rs12429545,rs13253111,rs13387838,rs1421085,rs3829849,rs543874,rs6567160,rs7550711,rs8092503,rs987237
G50-G59 Nerve, nerve root and plexus disorders	Nervous system	0.0034	(-0.004, 0.0107)	0.386827	16.987	0.262	14.4064	0.211314	13.3162	0.206528	1.09026	0.296414	0.717536	12	rs11676272,rs12429545,rs13387838,rs1421085,rs3829849,rs4854349,rs543874,rs6567160,rs7132908,rs7550711,rs8092503,rs987237
Self-repforted migraine	Nervous system	0.0043	(-0.0064, 0.015)	0.4565	16.2952	0.116	12.4595	0.13185	11.4441	0.120386	1.01538	0.313617	0.623728	9	rs11676272,rs13253111,rs13387838,rs1421085,rs6567160,rs7132908,rs7550711,rs8092503,rs987237
Pain type(s) experienced in last month: Headache	Nervous system	0.0009	(-0.0056, 0.0075)	0.790486	7.85493	0.652	6.11256	0.634625	6.03636	0.535511	0.0762007	0.782514	0.759849	9	rs11676272,rs13253111,rs13387838,rs1421085,rs3829849,rs4854349,rs543874,rs7132908,rs987237
Had major operations	Other	-0.0051	(-0.0136, 0.0034)	0.267976	13.064	0.378	10.5546	0.393254	9.13897	0.424546	1.41563	0.234125	0.784292	11	rs11676272,rs12429545,rs13253111,rs13387838,rs3829849,rs4854349,rs543874,rs6567160,rs7550711,rs8092503,rs987237
Had other major operations	Other	-0.0022	(-0.0107, 0.0063)	0.624573	9.98789	0.654	8.0767	0.621345	7.82	0.552383	0.256704	0.612394	0.750366	11	rs11676272,rs12429545,rs13253111,rs13387838,rs1421085,rs3829849,rs4854349,rs543874,rs7132908,rs7550711,rs987237
Number of operations self-reported	Other	-0.0011	(-0.0104, 0.0082)	0.827326	21.1594	0.078	17.8141	0.0581823	17.7148	0.0386304	0.0992689	0.752709	0.694997	11	rs11676272,rs12429545,rs13253111,rs13387838,rs1421085,rs3829849,rs543874,rs7132908,rs7550711,rs8092503,rs987237
Age at first live birth	Other	0.002	(-0.0154, 0.0193)	0.832994	14.4288	0.128	9.3377	0.155458	9.24645	0.0996289	0.0912543	0.762589	0.761077	7	rs11676272,rs12429545,rs13253111,rs13387838,rs6567160,rs7550711,rs8092503
Age at last live birth	Other	-0.0004	(-0.0115, 0.0107)	0.942367	17.2334	0.16	13.8255	0.242802	13.8179	0.181462	0.0075937	0.930559	0.747669	12	rs11676272,rs12429545,rs13253111,rs13387838,rs1421085,rs3829849,rs4854349,rs6567160,rs7132908,rs7550711,rs8092503,rs987237
Disability living allowance	Other	-0.0046	(-0.0116, 0.0025)	0.235895	10.6515	0.653	8.95544	0.626006	7.36503	0.690592	1.5904	0.207268	0.671145	12	rs11676272,rs12429545,rs13253111,rs13387838,rs1421085,rs3829849,rs543874,rs6567160,rs7132908,rs7550711,rs8092503,rs987237
Ever had same-sex intercourse	Other	0.0007	(-0.0062, 0.0075)	0.85188	8.98633	0.7655	7.28393	0.775646	7.24722	0.701918	0.0367157	0.848045	0.736387	12	rs11676272,rs12429545,rs13253111,rs13387838,rs1421085,rs3829849,rs4854349,rs543874,rs6567160,rs7132908,rs7550711,rs987237
Ever taken oral contraceptive pill	Other	-0.0042	(-0.0138, 0.0055)	0.417853	11.0083	0.554	8.94931	0.536921	8.22839	0.511304	0.720921	0.395842	0.694954	11	rs11676272,rs12429545,rs13387838,rs1421085,rs3829849,rs4854349,rs543874,rs6567160,rs7132908,rs7550711,rs987237
Exposure to tobacco smoke outside home	Other	-0.0049	(-0.0112, 0.0013)	0.153847	11.0482	0.618	9.16751	0.606433	6.7865	0.745436	2.38102	0.122818	0.744907	12	rs11676272,rs13253111,rs13387838,rs1421085,rs3829849,rs4854349,rs543874,rs6567160,rs7132908,rs7550711,rs8092503,rs987237
Facial ageing	Other	0.0017	(-0.0063, 0.0097)	0.704554	3.54947	0.716	1.66676	0.796746	1.49266	0.683965	0.174101	0.676492	0.852867	5	rs12429545,rs13253111,rs13387838,rs4854349,rs6567160
Hair colour (natural before greying): Blonde	Other	-0.0048	(-0.0113, 0.0017)	0.181717	14.0015	0.324	11.9962	0.285309	9.73121	0.37268	2.26502	0.132325	0.750366	11	rs11676272,rs12429545,rs13253111,rs13387838,rs1421085,rs3829849,rs4854349,rs543874,rs7132908,rs7550711,rs987237
Hand grip strength (left)	Other	-0.0023	(-0.0093, 0.0047)	0.546781	5.60986	0.682	4.15616	0.655552	3.73891	0.587585	0.417259	0.518308	0.815003	7	rs12429545,rs13387838,rs3829849,rs4854349,rs543874,rs7132908,rs8092503
Hands-free device/speakerphone use with mobile phone in last 3 month	Other	0.0048	(-0.0023, 0.0119)	0.210038	19.6103	0.17	17.2085	0.141922	14.8207	0.190854	2.38779	0.122286	0.741511	13	rs11676272,rs12429545,rs13253111,rs13387838,rs1421085,rs3829849,rs4854349,rs543874,rs6567160,rs7132908,rs7550711,rs8092503,rs987237
Hearing aid user	Other	-0.0029	(-0.0102, 0.0043)	0.449417	5.10969	0.94	4.08582	0.943392	3.46051	0.943215	0.625306	0.429082	0.778416	11	rs12429545,rs13253111,rs13387838,rs3829849,rs4854349,rs543874,rs6567160,rs7132908,rs7550711,rs8092503,rs987237
Length of mobile phone use	Other	0	(-0.0074, 0.0074)	0.998527	9.08872	0.582	7.42006	0.593472	7.42005	0.492062	3.62511e-06	0.998481	0.691096	10	rs11676272,rs12429545,rs13387838,rs1421085,rs3829849,rs4854349,rs543874,rs6567160,rs7132908,rs987237
LogMAR final (left)	Other	-0.0128	(-0.0249, -0.0008)	0.0637616	16.0095	0.298	13.426	0.266399	9.08264	0.524279	4.34331	0.0371545	0.756265	12	rs12429545,rs13253111,rs13387838,rs1421085,rs3829849,rs4854349,rs543874,rs6567160,rs7132908,rs7550711,rs8092503,rs987237
Maximum heart rate during fitness test	Other	-0.0076	(-0.0226, 0.0074)	0.342146	7.26205	0.87	6.30791	0.85205	5.31333	0.869289	0.994574	0.318627	0.756855	12	rs11676272,rs12429545,rs13253111,rs13387838,rs1421085,rs3829849,rs4854349,rs543874,rs7132908,rs7550711,rs8092503,rs987237
Number of children fathered	Other	0.0013	(-0.0076, 0.0103)	0.774711	10.7397	0.622	9.08303	0.614228	8.99655	0.532431	0.0864829	0.768697	0.736387	12	rs11676272,rs12429545,rs13253111,rs13387838,rs1421085,rs3829849,rs4854349,rs543874,rs6567160,rs7132908,rs7550711,rs987237
Offspring birth weight	Other	0.002	(-0.0073, 0.0112)	0.687017	14.7201	0.2795	12.0172	0.283909	11.7902	0.225394	0.22692	0.633817	0.751671	11	rs12429545,rs13253111,rs13387838,rs1421085,rs3829849,rs4854349,rs543874,rs6567160,rs7132908,rs8092503,rs987237
Weekly usage of mobile phone in last 3 months	Other	-0.0027	(-0.0102, 0.0048)	0.501736	16.2641	0.214	13.3446	0.205039	12.6559	0.178804	0.688659	0.406621	0.759871	11	rs11676272,rs12429545,rs13253111,rs1421085,rs3829849,rs4854349,rs543874,rs6567160,rs7550711,rs8092503,rs987237
Years since last breast cancer screening / mammogram	Other	-0.0074	(-0.0171, 0.0023)	0.167482	5.66751	0.913	4.68306	0.91132	2.4287	0.98274	2.25435	0.133239	0.759871	11	rs11676272,rs12429545,rs13253111,rs1421085,rs3829849,rs4854349,rs543874,rs6567160,rs7550711,rs8092503,rs987237
Average total household income before tax	Other_Education/socioeconomic status	-0.0001	(-0.0067, 0.0065)	0.983776	8.25277	0.714	6.87375	0.737308	6.87331	0.650308	0.000437077	0.98332	0.746698	11	rs11676272,rs12429545,rs13253111,rs13387838,rs1421085,rs3829849,rs4854349,rs6567160,rs7132908,rs7550711,rs987237
Townsend deprivation index at recruitment	Other_Education/socioeconomic status	0.0012	(-0.0059, 0.0083)	0.750571	10.8449	0.36875	8.95373	0.346214	8.81602	0.266136	0.13771	0.710568	0.771109	9	rs11676272,rs12429545,rs13253111,rs13387838,rs1421085,rs3829849,rs4854349,rs6567160,rs7132908
Qualifications: A levels/AS levels or equivalent	Other_Education/socioeconomic status	-0.0008	(-0.0091, 0.0075)	0.85653	4.98801	0.846	3.98334	0.858624	3.94815	0.785729	0.0351847	0.851209	0.658541	9	rs11676272,rs12429545,rs13253111,rs13387838,rs543874,rs6567160,rs7132908,rs7550711,rs987237
Qualifications: College or University degree	Other_Education/socioeconomic status	0.0012	(-0.0062, 0.0086)	0.757523	17.8549	0.234	15.0453	0.180432	14.8953	0.135925	0.149989	0.698546	0.736387	12	rs11676272,rs12429545,rs13253111,rs13387838,rs1421085,rs3829849,rs4854349,rs543874,rs6567160,rs7132908,rs7550711,rs987237
Qualifications: NVQ or HND or HNC or equivalent	Other_Education/socioeconomic status	0.0006	(-0.0051, 0.0062)	0.843719	8.33866	0.818	6.40604	0.844946	6.3651	0.783713	0.0409357	0.839662	0.762996	12	rs11676272,rs12429545,rs13253111,rs13387838,rs3829849,rs4854349,rs543874,rs6567160,rs7132908,rs7550711,rs8092503,rs987237
Qualifications: O levels/GCSEs or equivalent	Other_Education/socioeconomic status	-0.0006	(-0.0099, 0.0087)	0.898449	12.8056	0.342	10.1286	0.340173	10.1067	0.257616	0.0219233	0.882291	0.617978	10	rs11676272,rs12429545,rs13253111,rs13387838,rs1421085,rs543874,rs6567160,rs7132908,rs7550711,rs987237
Current employment status: Looking after home and/or family	Other_Employment	-0.0011	(-0.0087, 0.0065)	0.78588	15.048	0.316	13.0377	0.290871	12.9369	0.22722	0.10075	0.750931	0.756855	12	rs11676272,rs12429545,rs13253111,rs13387838,rs1421085,rs3829849,rs4854349,rs543874,rs7132908,rs7550711,rs8092503,rs987237
Current employment status: Unable to work because of sickness or disability	Other_Employment	0.0036	(-0.0042, 0.0114)	0.388383	16.2185	0.2155	13.3907	0.202639	12.2708	0.198472	1.11995	0.289929	0.759781	11	rs11676272,rs12429545,rs13253111,rs1421085,rs3829849,rs4854349,rs543874,rs6567160,rs7132908,rs7550711,rs8092503
Job involved shift work: Yes	Other_Employment	-0.0055	(-0.0185, 0.0076)	0.435312	9.29635	0.666	7.94852	0.633866	7.28191	0.607795	0.666613	0.414235	0.71189	11	rs11676272,rs12429545,rs1421085,rs3829849,rs4854349,rs543874,rs6567160,rs7132908,rs7550711,rs8092503,rs987237
Length of working week for main job	Other_Employment	0.002	(-0.0056, 0.0095)	0.622487	8.06424	0.814	6.97289	0.801274	6.71485	0.752062	0.258039	0.61147	0.762809	12	rs11676272,rs12429545,rs13253111,rs13387838,rs1421085,rs3829849,rs4854349,rs543874,rs6567160,rs7550711,rs8092503,rs987237
Noisy workplace	Other_Employment	0.0004	(-0.0095, 0.0102)	0.944801	7.33203	0.882	5.93621	0.877587	5.93117	0.821013	0.00504038	0.943401	0.762996	12	rs11676272,rs12429545,rs13253111,rs13387838,rs3829849,rs4854349,rs543874,rs6567160,rs7132908,rs7550711,rs8092503,rs987237
Transport type for commuting to job workplace: Car/motor vehicle	Other_Employment	0.0056	(-0.0036, 0.0147)	0.263358	12.2539	0.494	10.3239	0.501513	8.91928	0.539781	1.40458	0.235958	0.744907	12	rs11676272,rs13253111,rs13387838,rs1421085,rs3829849,rs4854349,rs543874,rs6567160,rs7132908,rs7550711,rs8092503,rs987237
Transport type for commuting to job workplace: Walk	Other_Employment	-0.004	(-0.0134, 0.0054)	0.426312	13.7407	0.414	11.7358	0.383825	10.9807	0.359023	0.755101	0.384866	0.763008	12	rs11676272,rs12429545,rs13253111,rs13387838,rs1421085,rs3829849,rs4854349,rs543874,rs6567160,rs7132908,rs7550711,rs8092503
Workplace very cold: Rarely/never	Other_Employment	-0.0015	(-0.0138, 0.0109)	0.822338	14.2457	0.4	11.5176	0.400974	11.4567	0.32306	0.0608786	0.805113	0.735946	12	rs11676272,rs12429545,rs13253111,rs1421085,rs3829849,rs4854349,rs543874,rs6567160,rs7132908,rs7550711,rs8092503,rs987237
Workplace very hot: Rarely/never	Other_Employment	0.0011	(-0.0113, 0.0135)	0.863288	15.7799	0.29	13.3646	0.343106	13.327	0.272494	0.0376425	0.846163	0.741511	13	rs11676272,rs12429545,rs13253111,rs13387838,rs1421085,rs3829849,rs4854349,rs543874,rs6567160,rs7132908,rs7550711,rs8092503,rs987237
Workplace very noisy: Rarely/never	Other_Employment	0.0009	(-0.0103, 0.0122)	0.871409	6.08325	0.952	5.31488	0.946627	5.28743	0.916452	0.0274522	0.868403	0.741511	13	rs11676272,rs12429545,rs13253111,rs13387838,rs1421085,rs3829849,rs4854349,rs543874,rs6567160,rs7132908,rs7550711,rs8092503,rs987237
Eosinophill count	Other_Hematological test	-0.0004	(-0.0073, 0.0065)	0.910563	8.79026	0.608	6.46179	0.595649	6.44823	0.488491	0.0135618	0.907292	0.763938	9	rs11676272,rs12429545,rs13253111,rs13387838,rs1421085,rs4854349,rs543874,rs7132908,rs8092503
Eosinophill percentage	Other_Hematological test	-0.0043	(-0.0113, 0.0027)	0.266478	14.0946	0.246	11.5434	0.240293	9.79608	0.279631	1.74729	0.186218	0.775088	10	rs11676272,rs12429545,rs13253111,rs13387838,rs1421085,rs3829849,rs4854349,rs543874,rs7132908,rs7550711
High light scatter reticulocyte count	Other_Hematological test	-0.0022	(-0.0103, 0.0058)	0.598775	14.916	0.299	12.6257	0.180285	12.1693	0.14381	0.45648	0.499274	0.768552	10	rs12429545,rs13253111,rs13387838,rs4854349,rs543874,rs6567160,rs7132908,rs7550711,rs8092503,rs987237
High light scatter reticulocyte percentage	Other_Hematological test	-0.0022	(-0.0104, 0.0059)	0.609406	15.4755	0.2745	13.0394	0.160833	12.5944	0.126589	0.444986	0.504726	0.768552	10	rs12429545,rs13253111,rs13387838,rs4854349,rs543874,rs6567160,rs7132908,rs7550711,rs8092503,rs987237
Immature reticulocyte fraction	Other_Hematological test	-0.0014	(-0.0079, 0.0051)	0.676731	7.73875	0.77	6.44978	0.694194	6.26264	0.617838	0.187142	0.665306	0.768552	10	rs12429545,rs13253111,rs13387838,rs4854349,rs543874,rs6567160,rs7132908,rs7550711,rs8092503,rs987237
Mean reticulocyte volume	Other_Hematological test	-0.0006	(-0.0079, 0.0067)	0.875189	12.4197	0.316	9.77056	0.369377	9.73854	0.283858	0.0320164	0.857992	0.759647	10	rs11676272,rs12429545,rs13253111,rs13387838,rs1421085,rs4854349,rs6567160,rs7550711,rs8092503,rs987237
Monocyte percentage	Other_Hematological test	-0.0029	(-0.009, 0.0032)	0.370708	7.18182	0.8735	5.96646	0.875592	5.08801	0.885222	0.878459	0.348624	0.736387	12	rs11676272,rs12429545,rs13253111,rs13387838,rs1421085,rs3829849,rs4854349,rs543874,rs6567160,rs7132908,rs7550711,rs987237
Platelet count	Other_Hematological test	0.0005	(-0.0055, 0.0065)	0.872978	8.3278	0.668	6.83525	0.654267	6.808	0.557483	0.0272504	0.868883	0.771284	10	rs12429545,rs13253111,rs1421085,rs3829849,rs4854349,rs543874,rs7132908,rs7550711,rs8092503,rs987237
Red blood cell (erythrocyte) distribution width	Other_Hematological test	0.0006	(-0.0055, 0.0068)	0.844347	13.4655	0.4835	11.7274	0.384478	11.68	0.307045	0.0474235	0.827609	0.762996	12	rs11676272,rs12429545,rs13253111,rs13387838,rs3829849,rs4854349,rs543874,rs6567160,rs7132908,rs7550711,rs8092503,rs987237
Reticulocyte count	Other_Hematological test	-0.0052	(-0.0122, 0.0018)	0.183499	16.8119	0.1845	14.0054	0.122135	11.0717	0.197672	2.93371	0.0867479	0.775527	10	rs12429545,rs13253111,rs3829849,rs4854349,rs543874,rs6567160,rs7132908,rs7550711,rs8092503,rs987237
Reticulocyte percentage	Other_Hematological test	-0.0033	(-0.0119, 0.0054)	0.485385	15.7256	0.175	12.6878	0.123054	11.7753	0.108193	0.912414	0.339475	0.76794	9	rs12429545,rs13253111,rs4854349,rs543874,rs6567160,rs7132908,rs7550711,rs8092503,rs987237
Blood clot DVT bronchitis emphysema asthma rhinitis eczema allergy diagnosed by doctor: Asthma	Respiratory system	-0.0005	(-0.0064, 0.0055)	0.882028	12.2919	0.458	10.7392	0.465363	10.7144	0.380199	0.0248315	0.874788	0.736875	12	rs11676272,rs12429545,rs13253111,rs13387838,rs1421085,rs3829849,rs4854349,rs543874,rs6567160,rs7132908,rs8092503,rs987237
Chest pain or discomfort walking normally	Respiratory System	-0.0114	(-0.0256, 0.0027)	0.142371	8.3886	0.848	7.08621	0.851864	4.58924	0.949419	2.49698	0.114065	0.741511	13	rs11676272,rs12429545,rs13253111,rs13387838,rs1421085,rs3829849,rs4854349,rs543874,rs6567160,rs7132908,rs7550711,rs8092503,rs987237
Diagnoses - main ICD10: R07 Pain in throat and chest	Respiratory System	-0.0029	(-0.0099, 0.0041)	0.440994	7.49126	0.799	5.96835	0.817915	5.31864	0.805694	0.649707	0.420218	0.755579	11	rs12429545,rs13253111,rs13387838,rs1421085,rs3829849,rs4854349,rs543874,rs6567160,rs7132908,rs7550711,rs987237
Forced expiratory volume in 1-second (FEV1) Best measure	Respiratory System	0.0029	(-0.0087, 0.0145)	0.645719	10.6641	0.266	7.64069	0.265626	7.29234	0.199791	0.348353	0.555047	0.674268	7	rs13253111,rs13387838,rs1421085,rs3829849,rs543874,rs6567160,rs987237
Forced vital capacity (FVC) Best measure	Respiratory System	0.0004	(-0.0138, 0.0146)	0.959823	11.9433	0.1925	8.4903	0.131204	8.48421	0.0753674	0.00609407	0.937777	0.674268	6	rs13253111,rs13387838,rs1421085,rs3829849,rs543874,rs987237
J40-J47 Chronic lower respiratory diseases	Respiratory system	-0.0058	(-0.0114, -0.0002)	0.0673923	15.9754	0.317	13.1217	0.360261	9.00571	0.621365	4.11594	0.0424809	0.741511	13	rs11676272,rs12429545,rs13253111,rs13387838,rs1421085,rs3829849,rs4854349,rs543874,rs6567160,rs7132908,rs7550711,rs8092503,rs987237
Shortness of breath walking on level ground	Respiratory system	-0.0102	(-0.0214, 0.0009)	0.100151	21.8058	0.118	18.2582	0.108074	14.1218	0.226326	4.13635	0.0419716	0.741511	13	rs11676272,rs12429545,rs13253111,rs13387838,rs1421085,rs3829849,rs4854349,rs543874,rs6567160,rs7132908,rs7550711,rs8092503,rs987237
Wheeze or whistling in the chest in last year	Respiratory System	-0.0036	(-0.012, 0.0047)	0.425057	11.5863	0.304	9.22527	0.236885	8.22208	0.222281	1.00319	0.316541	0.721557	8	rs12429545,rs13253111,rs13387838,rs3829849,rs543874,rs6567160,rs8092503,rs987237
Self-reported dermatology	Skin diseases	-0.0002	(-0.0059, 0.0054)	0.933067	13.2013	0.507	11.1653	0.514807	11.1578	0.430138	0.00748975	0.931035	0.741511	13	rs11676272,rs12429545,rs13253111,rs13387838,rs1421085,rs3829849,rs4854349,rs543874,rs6567160,rs7132908,rs7550711,rs8092503,rs987237
L00-L08 Infections of the skin and subcutaneous tissue	Skin diseases	-0.0037	(-0.0095, 0.002)	0.240946	8.01249	0.71	6.92952	0.644457	5.32537	0.722301	1.60416	0.205315	0.793519	10	rs11676272,rs12429545,rs13253111,rs13387838,rs3829849,rs4854349,rs6567160,rs7550711,rs8092503,rs987237
Did your sleep change?	Sleep-wake disorders	0.0159	(-0.0001, 0.032)	0.0806763	14.9401	0.362	12.395	0.334698	8.61964	0.56854	3.77533	0.0520138	0.717536	12	rs11676272,rs12429545,rs13387838,rs1421085,rs3829849,rs4854349,rs543874,rs6567160,rs7132908,rs7550711,rs8092503,rs987237
Morning/evening person (chronotype)	Sleep-wake disorders	-0.0056	(-0.0121, 0.0009)	0.152468	7.16129	0.542	5.16225	0.523178	2.31728	0.803725	2.84497	0.0916604	0.831166	7	rs13253111,rs13387838,rs3829849,rs4854349,rs543874,rs7132908,rs8092503
Napping	Sleep-wake disorders	0.0035	(-0.0026, 0.0096)	0.280417	5.64191	0.965	4.83849	0.963157	3.54979	0.98129	1.2887	0.256287	0.741511	13	rs11676272,rs12429545,rs13253111,rs13387838,rs1421085,rs3829849,rs4854349,rs543874,rs6567160,rs7132908,rs7550711,rs8092503,rs987237
Sleeplessness / insomnia	Sleep-wake disorders	0.0037	(-0.0038, 0.0112)	0.355201	22.5389	0.064	18.6303	0.0680605	17.0299	0.0737043	1.60041	0.205845	0.756855	12	rs11676272,rs12429545,rs13253111,rs13387838,rs1421085,rs3829849,rs4854349,rs543874,rs7132908,rs7550711,rs8092503,rs987237
Snoring	Sleep-wake disorders	0.0017	(-0.006, 0.0095)	0.671362	12.6229	0.399	10.2846	0.415888	10.0695	0.344889	0.21513	0.642776	0.700589	11	rs11676272,rs12429545,rs13253111,rs13387838,rs3829849,rs543874,rs6567160,rs7132908,rs7550711,rs8092503,rs987237
Number of treatments/medications taken	Treatment/medication	0	(-0.0074, 0.0073)	0.992565	15.7208	0.2225	12.8479	0.16961	12.8478	0.117196	0.000148412	0.99028	0.796268	10	rs12429545,rs13253111,rs13387838,rs3829849,rs4854349,rs543874,rs7132908,rs7550711,rs8092503,rs987237
Age last used hormone-replacement therapy (HRT)	Treatment/medication	-0.0084	(-0.0247, 0.0079)	0.343391	8.61117	0.62	6.46519	0.692607	5.45102	0.708461	1.01417	0.313905	0.755489	10	rs11676272,rs12429545,rs13253111,rs1421085,rs3829849,rs4854349,rs543874,rs6567160,rs7132908,rs8092503
Medication for cholesterol blood pressure or diabetes: Blood pressure medication	Treatment/medication	-0.0016	(-0.011, 0.0078)	0.750004	3.02429	0.952	2.39738	0.934624	2.28606	0.8916	0.111315	0.738652	0.821922	8	rs12429545,rs13253111,rs13387838,rs3829849,rs4854349,rs543874,rs7132908,rs7550711
Medication for cholesterol blood pressure or diabetes: Cholesterol lowering medication	Treatment/medication	0.0024	(-0.0079, 0.0127)	0.665024	8.74005	0.394	5.89198	0.435398	5.65305	0.341455	0.238932	0.624979	0.829546	7	rs12429545,rs13253111,rs13387838,rs3829849,rs4854349,rs543874,rs7132908
Medication for pain relief constipation heartburn: Aspirin	Treatment/medication	0	(-0.0075, 0.0074)	0.990509	7.58471	0.534	5.6135	0.585532	5.61334	0.467865	0.000153756	0.990107	0.762049	8	rs11676272,rs12429545,rs13253111,rs13387838,rs4854349,rs543874,rs6567160,rs7132908
Medication for pain relief constipation heartburn: Laxatives (e.g. Dulcolax Senokot)	Treatment/medication	-0.0005	(-0.0061, 0.0052)	0.873152	12.3726	0.598	10.513	0.571048	10.4863	0.487245	0.0267057	0.870189	0.741511	13	rs11676272,rs12429545,rs13253111,rs13387838,rs1421085,rs3829849,rs4854349,rs543874,rs6567160,rs7132908,rs7550711,rs8092503,rs987237
Taking other prescription medications	Treatment/medication	-0.0003	(-0.0059, 0.0054)	0.927313	11.4034	0.646	9.60713	0.566033	9.59838	0.476406	0.00875192	0.925465	0.756265	12	rs12429545,rs13253111,rs13387838,rs1421085,rs3829849,rs4854349,rs543874,rs6567160,rs7132908,rs7550711,rs8092503,rs987237
Treatment/medication code: amlodipine	Treatment/medication	0.0014	(-0.0051, 0.0079)	0.68143	2.38074	0.978	1.67699	0.975543	1.49112	0.960082	0.185876	0.666371	0.804777	8	rs11676272,rs12429545,rs13253111,rs13387838,rs3829849,rs4854349,rs543874,rs7132908
Treatment/medication code: atenolol	Treatment/medication	0.0002	(-0.0059, 0.0063)	0.947502	6.46945	0.8	5.60013	0.779175	5.59551	0.692437	0.00461564	0.945835	0.783623	10	rs11676272,rs12429545,rs13253111,rs13387838,rs3829849,rs4854349,rs543874,rs6567160,rs7132908,rs7550711
Treatment/medication code: bendroflumethiazide	Treatment/medication	-0.0001	(-0.0057, 0.0055)	0.972547	10.7411	0.672	9.46665	0.578901	9.4654	0.488576	0.00124502	0.971853	0.762996	12	rs11676272,rs12429545,rs13253111,rs13387838,rs3829849,rs4854349,rs543874,rs6567160,rs7132908,rs7550711,rs8092503,rs987237
Treatment/medication code: co-codamol	Treatment/medication	0.001	(-0.0046, 0.0066)	0.733362	9.21097	0.808	7.82201	0.798881	7.6999	0.739907	0.122104	0.726764	0.741511	13	rs11676272,rs12429545,rs13253111,rs13387838,rs1421085,rs3829849,rs4854349,rs543874,rs6567160,rs7132908,rs7550711,rs8092503,rs987237
Treatment/medication code: lisinopril	Treatment/medication	-0.0039	(-0.0096, 0.0017)	0.212785	12.3027	0.382	9.52134	0.390605	7.68841	0.464484	1.83293	0.175782	0.800382	10	rs12429545,rs13253111,rs13387838,rs3829849,rs4854349,rs543874,rs6567160,rs7132908,rs7550711,rs8092503
Treatment/medication code: metformin	Treatment/medication	0.0022	(-0.0042, 0.0086)	0.5261	7.53737	0.776	6.10946	0.634972	5.66448	0.579426	0.444979	0.504729	0.794218	9	rs12429545,rs13253111,rs13387838,rs4854349,rs543874,rs6567160,rs7132908,rs7550711,rs8092503
Treatment/medication code: ramipril	Treatment/medication	-0.0028	(-0.0086, 0.003)	0.37204	11.9607	0.45	9.96013	0.443998	9.07069	0.430775	0.889446	0.345627	0.778729	11	rs11676272,rs12429545,rs13253111,rs13387838,rs3829849,rs4854349,rs543874,rs7132908,rs7550711,rs8092503,rs987237
Treatment/medication code: simvastatin	Treatment/medication	0.0011	(-0.0051, 0.0074)	0.731961	6.40081	0.762	5.34574	0.720065	5.21864	0.633301	0.127101	0.721457	0.78622	9	rs11676272,rs12429545,rs13253111,rs13387838,rs3829849,rs4854349,rs543874,rs6567160,rs7132908
Treatment/medication code: ventolin 100micrograms inhaler	Treatment/medication	-0.0012	(-0.007, 0.0046)	0.69299	10.6929	0.642	8.45417	0.672135	8.28898	0.600632	0.165183	0.684429	0.736875	12	rs11676272,rs12429545,rs13253111,rs13387838,rs1421085,rs3829849,rs4854349,rs543874,rs6567160,rs7132908,rs8092503,rs987237
N39 other disorders of urinary system	Urinary system	-0.0031	(-0.01, 0.0038)	0.392587	12.0011	0.6125	10.0431	0.612179	9.25126	0.598712	0.791851	0.373541	0.741511	13	rs11676272,rs12429545,rs13253111,rs13387838,rs1421085,rs3829849,rs4854349,rs543874,rs6567160,rs7132908,rs7550711,rs8092503,rs987237
Reason for glasses/contact lenses: For short-sightedness i.e. only or mainly for distance viewing such as driving cinema etc (called 'myopia')	Visual system	0.0034	(-0.0024, 0.0092)	0.282961	7.81993	0.688	6.15449	0.724362	4.82963	0.77562	1.32486	0.249722	0.782289	10	rs13253111,rs13387838,rs1421085,rs3829849,rs4854349,rs543874,rs6567160,rs7132908,rs7550711,rs8092503

## Sheet: Table S8
Table S8. MR analysis results for the 263 outcomes. 60 outcomes with significant associations with childhood BMI are shown in bold.
Outcome	Type	Data_type	IVW_effect	IVW_effect (95%CI)	IVW_effect_P	Weight_Median_effect	Weight_Median_effect (95%CI)	Weight_Median_effect_P	Weighted_Mode_effect	Weighted_Mode_effect (95%CI)	Weighted_Mode_effect_P	MR_Simex_Slope	MR_Simex_Slope (95%CI)	MR_Simex_Slope_P
D60-D64 Aplastic and other anaemias	Blood disease	Binary	1.03	(1.0, 1.05)	3.43 × 10-2	1.03	(1.0, 1.06)	8.82 × 10-2	1.02	(0.97, 1.07)	4.55 × 10-1	1.04	(0.97, 1.11)	2.55 × 10-1
D64 Other anaemias	Blood disease	Binary	1.02	(1.0, 1.05)	5.42 × 10-2	1.02	(0.99, 1.05)	2.59 × 10-1	1.01	(0.97, 1.06)	5.96 × 10-1	1.05	(0.96, 1.14)	3.16 × 10-1
I10 Essential (primary) hypertension	Circulatory system	Binary	1.12	(1.08, 1.16)	1.27 × 10-11	1.11	(1.07, 1.16)	8.18 × 10-7	1.11	(1.05, 1.18)	1.32 × 10-2	1.21	(1.13, 1.3)	2.89 × 10-3
Vascular/heart problems diagnosed by doctor: High blood pressure	Circulatory system	Binary	1.14	(1.09, 1.18)	3.12 × 10-11	1.13	(1.08, 1.19)	5.95 × 10-8	1.14	(1.08, 1.2)	5.61 × 10-3	1.37	(1.31, 1.43)	3.41 × 10-5
Coronary artery disease	Circulatory system	Binary	1.09	(1.06, 1.11)	4.28 × 10-11	1.08	(1.05, 1.12)	1.63 × 10-6	1.08	(1.03, 1.13)	1.01 × 10-2	1.19	(1.06, 1.34)	2.13 × 10-2
Vascular/heart problems diagnosed by doctor: Angina	Circulatory system	Binary	1.05	(1.02, 1.08)	1.91 × 10-4	1.04	(1.0, 1.07)	4.38 × 10-2	1.03	(0.97, 1.08)	3.71 × 10-1	1.04	(0.93, 1.17)	4.64 × 10-1
Self-reported heart/cardiac problem	Circulatory system	Binary	1.05	(1.02, 1.07)	2.03 × 10-4	1.05	(1.01, 1.09)	5.23 × 10-3	1.05	(1.01, 1.1)	5.00 × 10-2	1.04	(0.93, 1.15)	5.28 × 10-1
Self-reported venous thromboembolic disease	Circulatory system	Binary	1.06	(1.03, 1.09)	2.09 × 10-4	1.06	(1.02, 1.1)	2.78 × 10-3	1.08	(1.01, 1.16)	4.51 × 10-2	1.19	(1.04, 1.36)	2.79 × 10-2
I25 Chronic ischaemic heart disease	Circulatory system	Binary	1.04	(1.01, 1.07)	2.45 × 10-3	1.04	(1.0, 1.07)	3.26 × 10-2	1.03	(0.99, 1.08)	1.58 × 10-1	1.07	(0.97, 1.19)	2.23 × 10-1
I20-I25 Ischaemic heart diseases	Circulatory system	Binary	1.04	(1.01, 1.07)	2.66 × 10-3	1.04	(1.0, 1.07)	2.78 × 10-2	1.04	(0.99, 1.08)	1.30 × 10-1	1.12	(1.02, 1.24)	5.01 × 10-2
I30-I52 Other forms of heart disease	Circulatory system	Binary	1.04	(1.01, 1.06)	5.07 × 10-3	1.04	(1.0, 1.07)	3.99 × 10-2	1.04	(0.99, 1.1)	1.72 × 10-1	1.05	(0.93, 1.2)	4.48 × 10-1
Cardiovascular disease	Circulatory system	Binary	1.06	(1.01, 1.11)	1.60 × 10-2	1.05	(0.99, 1.12)	1.15 × 10-1	1.05	(0.97, 1.14)	2.53 × 10-1	1.06	(0.88, 1.27)	5.83 × 10-1
Vascular/heart problems diagnosed by doctor: Heart attack	Circulatory system	Binary	1.03	(1.0, 1.06)	4.23 × 10-2	1.02	(0.99, 1.06)	1.72 × 10-1	1.02	(0.98, 1.07)	3.42 × 10-1	1.03	(0.93, 1.15)	5.41 × 10-1
I80-I89 Diseases of veins, lymphatic vessels and lymph nodes, not elsewhere classified	Circulatory system	Binary	1.02	(1.0, 1.05)	4.89 × 10-2	1.03	(0.99, 1.06)	1.12 × 10-1	1.03	(0.99, 1.07)	2.12 × 10-1	1.09	(0.98, 1.21)	1.35 × 10-1
Diastolic blood pressure automated reading	Circulatory system	Continuous	0.04	(-0.0, 0.07)	5.15 × 10-2	0.05	(0.0, 0.1)	3.09 × 10-2	0.05	(-0.01, 0.12)	1.62 × 10-1	-0.04	(-0.22, 0.13)	6.34 × 10-1
I83 Varicose veins of lower extremities	Circulatory system	Binary	1.02	(0.99, 1.04)	1.90 × 10-1	1.02	(0.99, 1.05)	2.49 × 10-1	1.03	(0.98, 1.07)	2.61 × 10-1	1	(0.9, 1.12)	9.32 × 10-1
Diagnoses - main ICD10: I21 Acute myocardial infarction	Circulatory system	Binary	1.02	(0.99, 1.04)	2.94 × 10-1	1.02	(0.98, 1.06)	2.76 × 10-1	1.02	(0.97, 1.07)	5.28 × 10-1	1.05	(0.92, 1.2)	5.02 × 10-1
Final attempt correct: yes	Cognitive function	Binary	0.97	(0.93, 1.01)	1.64 × 10-1	0.96	(0.91, 1.02)	1.77 × 10-1	0.96	(0.88, 1.04)	2.97 × 10-1	1.03	(0.86, 1.23)	7.33 × 10-1
Prospective memory result	Cognitive function	Ordered_Categorical	0.03	(-0.02, 0.07)	2.35 × 10-1	0.02	(-0.05, 0.08)	6.06 × 10-1	-0.02	(-0.11, 0.08)	7.37 × 10-1	-0.08	(-0.3, 0.14)	5.03 × 10-1
FI3 : word interpolation	Cognitive function	Binary	1.03	(0.98, 1.08)	2.94 × 10-1	1.03	(0.96, 1.11)	3.68 × 10-1	1.02	(0.93, 1.11)	7.27 × 10-1	1	(0.82, 1.23)	9.67 × 10-1
Fluid intelligence test - FI7 : synonym	Cognitive function	Binary	1.02	(0.97, 1.09)	4.34 × 10-1	1	(0.92, 1.08)	9.90 × 10-1	0.97	(0.86, 1.09)	6.15 × 10-1	1.15	(0.87, 1.51)	3.49 × 10-1
Number of attempts	Cognitive function	Binary	1.01	(0.96, 1.06)	6.80 × 10-1	0.97	(0.91, 1.04)	4.05 × 10-1	0.95	(0.85, 1.06)	3.67 × 10-1	0.98	(0.76, 1.26)	8.69 × 10-1
Number of symbol digit matches made correctly	Cognitive function	Continuous	0	(-0.06, 0.07)	8.99 × 10-1	0.04	(-0.04, 0.13)	3.01 × 10-1	0.06	(-0.07, 0.19)	4.05 × 10-1	0.07	(-0.28, 0.43)	6.94 × 10-1
K80 Cholelithiasis	Digestive system	Binary	1.06	(1.03, 1.08)	3.96 × 10-6	1.06	(1.03, 1.1)	2.53 × 10-4	1.08	(1.03, 1.13)	6.45 × 10-3	1.26	(1.18, 1.35)	3.29 × 10-5
K80-K87 Disorders of gallbladder, biliary tract and pancreas	Digestive system	Binary	1.06	(1.03, 1.08)	4.74 × 10-6	1.06	(1.03, 1.1)	4.69 × 10-4	1.08	(1.03, 1.13)	7.52 × 10-3	1.26	(1.18, 1.34)	2.24 × 10-5
K40 Inguinal hernia	Digestive system	Binary	0.95	(0.93, 0.98)	5.78 × 10-4	0.96	(0.93, 1.0)	4.16 × 10-2	0.97	(0.92, 1.02)	2.02 × 10-1	0.9	(0.8, 1.02)	1.43 × 10-1
Self-reported liver/biliary/pancreas problem	Digestive system	Binary	1.04	(1.01, 1.07)	9.74 × 10-3	0.99	(0.99, 1.07)	1.18 × 10-1	1.03	(0.98, 1.07)	2.51 × 10-1	1.12	(1, 1.26)	8.24 × 10-2
Mouth/teeth dental problems: Dentures	Digestive system	Binary	1.06	(1.01, 1.12)	2.94 × 10-2	1.07	(1.01, 1.14)	3.43 × 10-2	1.08	(1.01, 1.15)	1.25 × 10-1	1.03	(0.91, 1.17)	6.62 × 10-1
Diagnoses - main ICD10: K21 Gastro-oesophageal reflux disease	Digestive system	Binary	1.03	(1.0, 1.06)	3.09 × 10-2	1.03	(0.99, 1.08)	1.13 × 10-1	1.1	(1.03, 0.97)	9.23 × 10-2	1.07	(0.93, 1.23)	3.90 × 10-1
Ulcerative colitis	Digestive system	Binary	0.89	(0.8, 1.0)	4.76 × 10-2	0.9	(0.77, 1.05)	1.63 × 10-1	0.95	(0.79, 1.15)	6.13 × 10-1	0.88	(0.55, 1.42)	6.22 × 10-1
K22 Other diseases of oesophagus	Digestive system	Binary	1.02	(0.99, 1.04)	2.66 × 10-1	1.01	(0.97, 1.05)	5.93 × 10-1	1	(0.94, 1.05)	8.77 × 10-1	0.94	(0.85, 1.04)	2.55 × 10-1
Self-reported hiatus hernia	Digestive system	Binary	1	(0.97, 1.02)	9.18 × 10-1	0.96	(0.96, 1.03)	9.16 × 10-1	0.99	(0.95, 1.04)	7.51 × 10-1	1.03	(0.9, 1.19)	6.49 × 10-1
E11 Non-insulin-dependent diabetes mellitus	Endocrine,nutritional or metabolic diseases	Binary	1.15	(1.12, 1.18)	8.42 × 10-22	1.15	(1.1, 1.19)	2.95 × 10-12	1.14	(1.08, 1.2)	1.17 × 10-3	1.17	(1.03, 1.34)	4.74 × 10-2
Self-reported hypothyroidism/myxoedema	Endocrine,nutritional or metabolic diseases	Binary	1.06	(1.03, 1.09)	8.77 × 10-6	1.07	(1.03, 1.11)	2.12 × 10-4	1.08	(1.03, 1.13)	7.21 × 10-3	1.18	(1.08, 1.3)	5.94 × 10-3
LDL Cholesterol	Endocrine,nutritional or metabolic diseases	Continuous	-0.04	(-0.1, 0.01)	1.02 × 10-1	-0.05	(-0.12, 0.02)	1.57 × 10-1	-0.09	(-0.18, -0.0)	7.68 × 10-2	-0.27	(-0.42, -0.11)	1.22 × 10-2
Dyslipidemia	Endocrine,nutritional or metabolic diseases	Binary	1.06	(0.98, 1.14)	1.39 × 10-1	1.06	(0.95, 1.18)	2.88 × 10-1	1.06	(0.91, 1.23)	4.71 × 10-1	0.9	(0.66, 1.23)	5.38 × 10-1
Type 2 diabetes	Endocrine,nutritional or metabolic traits	Binary	1.36	(1.3, 1.43)	1.57 × 10-34	1.33	(1.25, 1.42)	3.16 × 10-17	1.33	(1.22, 1.45)	2.94 × 10-4	1.55	(1.23, 1.95)	9.63 × 10-3
Diabetes diagnosed by doctor	Endocrine,nutritional or metabolic traits	Binary	1.13	(1.1, 1.17)	7.16 × 10-15	1.14	(1.09, 1.19)	6.44 × 10-9	1.15	(1.09, 1.22)	1.73 × 10-3	1.18	(1.09, 1.29)	8.67 × 10-3
E10-E14 Diabetes mellitus	Endocrine,nutritional or metabolic traits	Binary	1.13	(1.1, 1.17)	1.26 × 10-14	1.14	(1.09, 1.18)	1.05 × 10-9	1.15	(1.09, 1.21)	9.62 × 10-4	1.16	(1.07, 1.25)	1.09 × 10-2
Self-reported thyroid problem (not cancer)	Endocrine,nutritional or metabolic traits	Binary	1.07	(1.04, 1.1)	7.78 × 10-7	1.08	(1.04, 1.12)	1.06 × 10-5	1.08	(1.04, 1.13)	3.98 × 10-3	1.2	(1.11, 1.28)	9.11 × 10-4
HDL Cholesterol	Endocrine,nutritional or metabolic traits	Continuous	-0.13	(-0.19, -0.07)	1.33 × 10-5	-0.14	(-0.21, -0.07)	1.27 × 10-4	-0.15	(-0.24, -0.06)	2.43 × 10-2	-0.27	(-0.5, -0.04)	8.59 × 10-2
E70-E90 Metabolic disorders	Endocrine,nutritional or metabolic traits	Binary	1.05	(1.03, 1.08)	8.44 × 10-5	1.06	(1.02, 1.1)	1.83 × 10-3	1.06	(1.01, 1.12)	3.88 × 10-2	1.12	(0.97, 1.28)	1.51 × 10-1
E78 Disorders of lipoprotein metabolism and other lipidaemias	Endocrine,nutritional or metabolic traits	Binary	1.05	(1.02, 1.08)	2.21 × 10-4	1.06	(1.02, 1.1)	1.13 × 10-3	1.07	(1.01, 1.12)	3.82 × 10-2	1.2	(1.04, 1.38)	4.52 × 10-2
Triglycerides	Endocrine,nutritional or metabolic traits	Continuous	0.09	(0.04, 0.14)	5.09 × 10-4	0.09	(0.02, 0.15)	1.11 × 10-2	0.09	(0.02, 0.17)	4.13 × 10-2	0.14	(-0.12, 0.4)	3.26 × 10-1
E03 Other hypothyroidism	Endocrine,nutritional or metabolic traits	Binary	1.04	(1.02, 1.07)	8.32 × 10-4	1.04	(1.01, 1.08)	1.37 × 10-2	1.04	(0.99, 1.1)	1.36 × 10-1	1.08	(0.95, 1.22)	2.58 × 10-1
E00-E07 Disorders of thyroid gland	Endocrine,nutritional or metabolic traits	Binary	1.04	(1.02, 1.07)	9.12 × 10-4	1.04	(1.0, 1.07)	4.20 × 10-2	1.03	(0.98, 1.08)	2.67 × 10-1	1.08	(0.96, 1.22)	2.13 × 10-1
Total Cholesterol	Endocrine,nutritional or metabolic traits	Continuous	-0.07	(-0.12, -0.02)	8.11 × 10-3	-0.07	(-0.13, -0.01)	2.62 × 10-2	-0.07	(-0.14, -0.0)	8.18 × 10-2	-0.15	(-0.36, 0.05)	1.93 × 10-1
HbA1c	Endocrine,nutritional or metabolic traits	Continuous	0.06	(0.01, 0.1)	1.36 × 10-2	0.06	(0.0, 0.12)	3.56 × 10-2	0.06	(-0.02, 0.13)	1.57 × 10-1	-0.03	(-0.2, 0.14)	7.37 × 10-1
Overall health rating	General health	Ordered_Categorical	-0.1	(-0.13, -0.07)	6.26 × 10-11	-0.1	(-0.15, -0.06)	1.55 × 10-6	-0.12	(-0.19, -0.05)	1.02 × 10-2	-0.13	(-0.26, 0.01)	1.02 × 10-1
Long-standing illness disability or infirmity	General health	Binary	1.09	(1.06, 1.12)	8.50 × 10-11	1.07	(1.04, 1.11)	8.81 × 10-5	1.05	(0.99, 1.12)	1.41 × 10-1	1.21	(1.07, 1.36)	1.22 × 10-2
Number of self-reported non-cancer illnesses	General health	Continuous	0.09	(0.06, 0.13)	1.58 × 10-7	0.09	(0.05, 0.13)	2.22 × 10-5	0.09	(0.04, 0.14)	1.08 × 10-2	0.18	(0.04, 0.31)	3.92 × 10-2
Falls in the last year	General health	Ordered_Categorical	0.02	(-0.01, 0.06)	1.27 × 10-1	0	(-0.04, 0.04)	8.80 × 10-1	0	(-0.05, 0.05)	8.76 × 10-1	-0.09	(-0.25, 0.06)	2.88 × 10-1
O60-O75 Complications of labour and delivery	Genitourinary system	Binary	1	(0.97, 1.02)	7.86 × 10-1	1	(0.97, 1.04)	9.35 × 10-1	1	(0.95, 1.05)	9.52 × 10-1	0.96	(0.87, 1.06)	4.36 × 10-1
Allergy status to drug/meds/biol subst	Immune system	Binary	1.03	(0.99, 1.06)	1.56 × 10-1	1.03	(0.98, 1.08)	2.28 × 10-1	1.04	(0.96, 1.12)	3.52 × 10-1	1.07	(0.92, 1.23)	4.14 × 10-1
Allergic diseases	Immune system	Binary	1.03	(0.98, 1.08)	2.89 × 10-1	1.06	(0.99, 1.13)	1.12 × 10-1	1.08	(0.97, 1.19)	1.93 × 10-1	1.21	(0.94, 1.56)	1.67 × 10-1
Blood clot DVT bronchitis emphysema asthma rhinitis eczema allergy diagnosed by doctor: Hayfever allergic rhinitis or eczema	Immune system	Binary	0.99	(0.96, 1.02)	5.65 × 10-1	0.98	(0.94, 1.02)	2.92 × 10-1	0.96	(0.9, 1.04)	3.45 × 10-1	0.92	(0.79, 1.08)	3.67 × 10-1
B95-B98 Bacterial, viral and other infectious agents	Infectious Agents	Binary	1.03	(1.0, 1.05)	2.55 × 10-2	1.02	(0.98, 1.05)	3.36 × 10-1	1.01	(0.97, 1.06)	6.28 × 10-1	1.08	(0.97, 1.21)	2.06 × 10-1
Alcohol intake frequency	Lifestyle factor_Alcohol drinking	Ordered_Categorical	-0.13	(-0.17, -0.09)	2.74 × 10-11	-0.13	(-0.18, -0.08)	8.15 × 10-7	-0.1	(-0.18, -0.01)	7.42 × 10-2	-0.05	(-0.17, 0.07)	4.83 × 10-1
Alcohol intake versus 10 years previously	Lifestyle factor_Alcohol drinking	Ordered_Categorical	-0.05	(-0.08, -0.03)	8.24 × 10-5	-0.05	(-0.09, -0.01)	6.73 × 10-3	-0.07	(-0.12, -0.01)	3.95 × 10-2	0.07	(-0.02, 0.15)	1.57 × 10-1
Alcohol drinker status: Current	Lifestyle factor_Alcohol drinking	Binary	0.96	(0.94, 0.98)	1.17 × 10-3	0.96	(0.93, 0.99)	2.00 × 10-2	0.97	(0.91, 1.03)	3.32 × 10-1	0.94	(0.85, 1.05)	3.26 × 10-1
Alcohol drinker status	Lifestyle factor_Alcohol drinking	Continuous	-0.04	(-0.06, -0.01)	3.62 × 10-3	-0.04	(-0.07, -0.0)	2.86 × 10-2	-0.06	(-0.13, 0.0)	8.83 × 10-2	-0.02	(-0.14, 0.1)	7.31 × 10-1
Frequency of failure to fulfil normal expectations due to drinking alcohol in last year	Lifestyle factor_Alcohol drinking	Ordered_Categorical	-0.08	(-0.15, -0.02)	9.79 × 10-3	-0.08	(-0.16, 0.01)	7.19 × 10-2	0	(-0.12, 0.13)	9.44 × 10-1	0.29	(0.06, 0.53)	3.62 × 10-2
Alcohol drinker status: Previous	Lifestyle factor_Alcohol drinking	Binary	1.03	(1.0, 1.05)	3.07 × 10-2	1.01	(0.97, 1.05)	5.78 × 10-1	1	(0.94, 1.06)	9.39 × 10-1	1.09	(0.96, 1.23)	2.14 × 10-1
Alcohol consumed	Lifestyle factor_Alcohol drinking	Binary	0.95	(0.89, 1.02)	1.35 × 10-1	0.93	(0.85, 1.03)	1.62 × 10-1	0.87	(0.71, 1.06)	1.87 × 10-1	1	(0.72, 1.4)	9.84 × 10-1
Average weekly spirits intake	Lifestyle factor_Alcohol drinking	Ordered_Categorical	0.02	(-0.01, 0.05)	1.55 × 10-1	0.01	(-0.03, 0.05)	6.52 × 10-1	0	(-0.05, 0.05)	9.76 × 10-1	0.04	(-0.09, 0.16)	5.73 × 10-1
Former vs current drinkers	Lifestyle factor_Alcohol drinking	Binary	1.01	(0.97, 1.04)	6.75 × 10-1	0.99	(0.95, 1.03)	5.66 × 10-1	0.98	(0.93, 1.04)	5.67 × 10-1	0.94	(0.83, 1.07)	3.76 × 10-1
Never eat eggs dairy wheat sugar: Sugar or foods/drinks containing sugar	Lifestyle factor_Diet	Binary	1.14	(1.11, 1.17)	1.96 × 10-24	1.13	(1.09, 1.17)	1.02 × 10-11	1.14	(1.07, 1.2)	1.16 × 10-3	1.19	(1.05, 1.35)	2.00 × 10-2
Coffee intake	Lifestyle factor_Diet	Continuous	0.21	(0.17, 0.25)	1.40 × 10-22	0.23	(0.18, 0.29)	4.38 × 10-17	0.23	(0.17, 0.3)	5.38 × 10-4	0.31	(0.17, 0.45)	7.56 × 10-3
Milk type used: Skimmed	Lifestyle factor_Diet	Binary	1.15	(1.11, 1.18)	3.12 × 10-21	1.15	(1.1, 1.19)	4.53 × 10-11	1.15	(1.09, 1.21)	9.17 × 10-4	1.13	(0.97, 1.32)	1.60 × 10-1
Never eat eggs dairy wheat sugar: I eat all of the above	Lifestyle factor_Diet	Binary	0.89	(0.87, 0.91)	4.88 × 10-21	0.88	(0.85, 0.91)	1.75 × 10-13	0.87	(0.82, 0.92)	5.33 × 10-4	0.84	(0.75, 0.94)	1.08 × 10-2
Bread type: White	Lifestyle factor_Diet	Binary	0.88	(0.85, 0.9)	1.17 × 10-19	0.87	(0.83, 0.91)	2.57 × 10-11	0.87	(0.82, 0.92)	1.86 × 10-3	0.76	(0.68, 0.86)	2.41 × 10-3
Major dietary changes in the last 5 years: No	Lifestyle factor_Diet	Binary	0.9	(0.87, 0.92)	5.44 × 10-15	0.9	(0.86, 0.93)	7.29 × 10-8	0.89	(0.85, 0.94)	1.15 × 10-3	0.83	(0.75, 0.91)	4.14 × 10-3
Spread type: Never/rarely use spread	Lifestyle factor_Diet	Binary	1.12	(1.09, 1.15)	8.66 × 10-15	1.11	(1.07, 1.16)	8.47 × 10-9	1.11	(1.05, 1.18)	6.34 × 10-3	1.2	(1.04, 1.38)	3.45 × 10-2
Bread type: Wholemeal or wholegrain	Lifestyle factor_Diet	Binary	1.12	(1.09, 1.15)	1.38 × 10-14	1.13	(1.08, 1.17)	9.41 × 10-9	1.13	(1.07, 1.21)	5.04 × 10-3	1.2	(1.04, 1.38)	4.81 × 10-2
Milk type used: Full cream	Lifestyle factor_Diet	Binary	0.9	(0.87, 0.92)	9.62 × 10-14	0.91	(0.87, 0.94)	3.22 × 10-6	0.92	(0.86, 0.97)	2.17 × 10-2	0.84	(0.72, 0.98)	5.34 × 10-2
Cereal type: Bran cereal (e.g. All Bran Branflakes)	Lifestyle factor_Diet	Binary	1.12	(1.08, 1.15)	1.97 × 10-13	1.1	(1.06, 1.15)	7.37 × 10-7	1.1	(1.05, 1.16)	4.21 × 10-3	1.19	(1.05, 1.36)	2.69 × 10-2
Cereal type: Other (e.g. Cornflakes Frosties)	Lifestyle factor_Diet	Binary	0.89	(0.86, 0.92)	4.72 × 10-13	0.88	(0.84, 0.92)	3.24 × 10-9	0.88	(0.83, 0.93)	1.47 × 10-3	0.85	(0.77, 0.95)	2.12 × 10-2
Portion size	Lifestyle factor_Diet	Ordered_Categorical	0.26	(0.18, 0.34)	7.34 × 10-11	0.24	(0.14, 0.35)	5.83 × 10-6	0.26	(0.12, 0.39)	4.58 × 10-3	0.33	(0.0, 0.65)	8.28 × 10-2
Major dietary changes in the last 5 years: Yes because of other reasons	Lifestyle factor_Diet	Binary	1.09	(1.06, 1.12)	1.06 × 10-10	1.1	(1.06, 1.14)	3.59 × 10-6	1.09	(1.02, 1.15)	2.33 × 10-2	1.14	(1.0, 1.29)	7.23 × 10-2
Spread type: Butter/spreadable butter	Lifestyle factor_Diet	Binary	0.91	(0.89, 0.94)	2.91 × 10-10	0.92	(0.88, 0.95)	5.39 × 10-6	0.92	(0.88, 0.97)	8.83 × 10-3	0.95	(0.86, 1.06)	3.98 × 10-1
Beef intake	Lifestyle factor_Diet	Ordered_Categorical	-0.11	(-0.15, -0.08)	6.24 × 10-10	-0.12	(-0.16, -0.08)	2.02 × 10-8	-0.13	(-0.18, -0.07)	2.17 × 10-3	-0.11	(-0.31, 0.09)	3.24 × 10-1
Processed meat intake	Lifestyle factor_Diet	Ordered_Categorical	-0.09	(-0.11, -0.06)	6.39 × 10-10	-0.08	(-0.12, -0.05)	1.38 × 10-5	-0.08	(-0.13, -0.02)	1.66 × 10-2	-0.04	(-0.17, 0.1)	6.16 × 10-1
Fresh fruit intake	Lifestyle factor_Diet	Continuous	0.11	(0.07, 0.14)	1.27 × 10-9	0.12	(0.07, 0.17)	8.17 × 10-7	0.12	(0.06, 0.19)	8.17 × 10-3	0.18	(-0.04, 0.39)	1.58 × 10-1
Lamb/mutton intake	Lifestyle factor_Diet	Ordered_Categorical	-0.09	(-0.13, -0.06)	2.35 × 10-9	-0.11	(-0.15, -0.07)	4.23 × 10-9	-0.12	(-0.16, -0.07)	4.58 × 10-4	-0.17	(-0.33, -0.0)	7.58 × 10-2
Milk type used: Semi-skimmed	Lifestyle factor_Diet	Binary	0.92	(0.9, 0.95)	1.78 × 10-8	0.91	(0.88, 0.95)	1.34 × 10-6	0.91	(0.85, 0.96)	7.55 × 10-3	0.87	(0.76, 1.0)	6.96 × 10-2
Non-butter spread type details: Other low or reduced fat spread	Lifestyle factor_Diet	Binary	1.12	(1.07, 1.16)	1.65 × 10-7	1.12	(1.07, 1.19)	2.02 × 10-5	1.11	(1.03, 1.2)	1.84 × 10-2	1.19	(0.99, 1.42)	1.02 × 10-1
Coffee consumed	Lifestyle factor_Diet	Binary	1.18	(1.1, 1.28)	1.09 × 10-5	1.17	(1.06, 1.3)	2.35 × 10-3	1.17	(1.0, 1.36)	8.03 × 10-2	1.21	(0.86, 1.72)	3.13 × 10-1
Intake of sugar added to coffee	Lifestyle factor_Diet	Continuous	-0.18	(-0.26, -0.1)	1.73 × 10-5	-0.12	(-0.22, -0.02)	1.75 × 10-2	-0.09	(-0.24, 0.05)	2.37 × 10-1	-0.27	(-0.65, 0.11)	1.93 × 10-1
Variation in diet	Lifestyle factor_Diet	Ordered_Categorical	0.06	(0.03, 0.09)	3.15 × 10-5	0.06	(0.02, 0.09)	3.60 × 10-3	0.06	(0.01, 0.1)	4.33 × 10-2	0.14	(0.03, 0.25)	4.13 × 10-2
Salad/raw vegetable intake	Lifestyle factor_Diet	Continuous	0.06	(0.03, 0.09)	5.97 × 10-5	0.06	(0.02, 0.1)	1.50 × 10-3	0.06	(0.02, 0.11)	3.45 × 10-2	0.09	(0.0, 0.18)	9.25 × 10-2
Cooked vegetable intake	Lifestyle factor_Diet	Continuous	0.06	(0.03, 0.09)	1.39 × 10-4	0.08	(0.03, 0.12)	4.20 × 10-4	0.08	(0.02, 0.15)	3.15 × 10-2	0.07	(-0.06, 0.21)	3.23 × 10-1
Apple intake	Lifestyle factor_Diet	Ordered_Categorical	0.13	(0.06, 0.2)	2.60 × 10-4	0.11	(0.02, 0.2)	1.39 × 10-2	0.09	(-0.03, 0.21)	1.71 × 10-1	-0.09	(-0.31, 0.13)	4.46 × 10-1
Oily fish intake	Lifestyle factor_Diet	Ordered_Categorical	0.06	(0.03, 0.09)	2.76 × 10-4	0.05	(0.01, 0.09)	2.38 × 10-2	0.05	(-0.0, 0.1)	1.14 × 10-1	0.03	(-0.1, 0.16)	6.79 × 10-1
Water intake	Lifestyle factor_Diet	Continuous	0.06	(0.02, 0.09)	1.43 × 10-3	0.06	(0.02, 0.11)	8.18 × 10-3	0.01	(-0.09, 0.1)	8.69 × 10-1	0.07	(-0.12, 0.26)	5.10 × 10-1
Cheese intake	Lifestyle factor_Diet	Ordered_Categorical	-0.04	(-0.07, -0.01)	3.05 × 10-3	-0.05	(-0.08, -0.01)	8.23 × 10-3	-0.08	(-0.14, -0.01)	5.29 × 10-2	-0.12	(-0.27, 0.03)	1.65 × 10-1
Added milk to standard tea	Lifestyle factor_Diet	Binary	0.91	(0.85, 0.97)	3.17 × 10-3	0.91	(0.83, 0.99)	2.38 × 10-2	0.9	(0.8, 1.01)	9.21 × 10-2	0.76	(0.58, 1.01)	8.53 × 10-2
Major dietary changes in the last 5 years: Yes because of illness	Lifestyle factor_Diet	Binary	1.05	(1.02, 1.08)	3.25 × 10-3	1.04	(0.99, 1.08)	8.74 × 10-2	1.04	(0.99, 1.1)	1.67 × 10-1	1.13	(0.97, 1.32)	1.54 × 10-1
Low calorie drink intake	Lifestyle factor_Diet	Ordered_Categorical	0.11	(0.04, 0.19)	4.22 × 10-3	0.16	(0.06, 0.25)	1.34 × 10-3	0.15	(0.04, 0.27)	3.06 × 10-2	0.06	(-0.31, 0.44)	7.54 × 10-1
Instant coffee intake	Lifestyle factor_Diet	Continuous	0.09	(0.02, 0.16)	8.82 × 10-3	0.09	(-0.01, 0.18)	6.85 × 10-2	0.07	(-0.08, 0.21)	3.81 × 10-1	0.33	(0.03, 0.63)	6.60 × 10-2
Savoury snack consumers	Lifestyle factor_Diet	Binary	0.93	(0.87, 0.99)	2.68 × 10-2	0.92	(0.84, 1.01)	8.07 × 10-2	0.91	(0.8, 1.04)	1.88 × 10-1	0.9	(0.66, 1.22)	5.06 × 10-1
Mineral and other dietary supplements: Calcium	Lifestyle factor_Diet	Binary	0.98	(0.95, 1.0)	7.40 × 10-2	0.98	(0.95, 1.01)	2.57 × 10-1	0.98	(0.94, 1.02)	3.68 × 10-1	0.94	(0.86, 1.04)	2.48 × 10-1
Cereal type: Oat cereal (e.g. Ready Brek porridge)	Lifestyle factor_Diet	Binary	1.03	(1.0, 1.07)	9.26 × 10-2	1.03	(0.98, 1.07)	2.44 × 10-1	1.02	(0.96, 1.08)	5.85 × 10-1	0.93	(0.86, 1.01)	1.33 × 10-1
Non-oily fish intake	Lifestyle factor_Diet	Ordered_Categorical	0.03	(-0.01, 0.06)	1.02 × 10-1	0.01	(-0.03, 0.05)	5.15 × 10-1	0.01	(-0.04, 0.06)	7.56 × 10-1	-0.02	(-0.18, 0.13)	7.67 × 10-1
Food weight	Lifestyle factor_Diet	Continuous	0.04	(-0.02, 0.11)	2.12 × 10-1	0.01	(-0.08, 0.11)	7.71 × 10-1	-0.02	(-0.17, 0.12)	7.50 × 10-1	0.16	(-0.07, 0.39)	1.96 × 10-1
Coffee type: Decaffeinated coffee (any type)	Lifestyle factor_Diet	Binary	1.02	(0.99, 1.05)	2.21 × 10-1	0.99	(0.95, 1.03)	6.52 × 10-1	0.98	(0.92, 1.05)	6.47 × 10-1	0.97	(0.83, 1.14)	7.24 × 10-1
Dried fruit intake	Lifestyle factor_Diet	Continuous	0.01	(-0.03, 0.05)	5.26 × 10-1	0	(-0.04, 0.05)	8.79 × 10-1	0	(-0.06, 0.07)	9.04 × 10-1	-0.07	(-0.19, 0.04)	2.58 × 10-1
Bread intake	Lifestyle factor_Diet	Continuous	-0.01	(-0.04, 0.03)	7.58 × 10-1	-0.01	(-0.06, 0.03)	5.79 × 10-1	-0.04	(-0.12, 0.03)	2.98 × 10-1	-0.02	(-0.23, 0.18)	8.42 × 10-1
Sweet snack consumers	Lifestyle factor_Diet	Binary	1.01	(0.94, 1.08)	8.55 × 10-1	0.99	(0.9, 1.09)	8.68 × 10-1	0.98	(0.86, 1.12)	7.59 × 10-1	0.8	(0.59, 1.09)	1.92 × 10-1
Poultry intake	Lifestyle factor_Diet	Ordered_Categorical	0	(-0.03, 0.03)	9.16 × 10-1	0.01	(-0.03, 0.05)	5.50 × 10-1	0.01	(-0.04, 0.06)	7.76 × 10-1	0.06	(-0.09, 0.21)	4.93 × 10-1
Usual walking pace	Lifestyle factor_Physical activity	Ordered_Categorical	-0.12	(-0.15, -0.08)	3.24 × 10-10	-0.14	(-0.18, -0.09)	2.05 × 10-8	-0.14	(-0.2, -0.09)	2.02 × 10-3	-0.21	(-0.33, -0.1)	1.40 × 10-2
Leisure/social activities: Pub or social club	Lifestyle factor_Physical activity	Binary	0.92	(0.89, 0.95)	7.66 × 10-6	0.91	(0.86, 0.95)	3.09 × 10-5	0.89	(0.81, 0.97)	3.38 × 10-2	0.98	(0.83, 1.16)	8.46 × 10-1
Frequency of stair climbing in last 4 weeks	Lifestyle factor_Physical activity	Ordered_Categorical	-0.06	(-0.09, -0.04)	4.62 × 10-6	-0.06	(-0.09, -0.02)	1.77 × 10-3	-0.05	(-0.11, 0.0)	9.08 × 10-2	-0.06	(-0.17, 0.04)	2.79 × 10-1
Number of days/week of vigorous physical activity 10+ minutes	Lifestyle factor_Physical activity	Continuous	0.05	(0.02, 0.08)	2.21 × 10-4	0.03	(-0.01, 0.07)	1.00 × 10-1	0.03	(-0.04, 0.09)	4.55 × 10-1	0.09	(-0.02, 0.2)	1.53 × 10-1
Types of physical activity in last 4 weeks: Heavy DIY (eg: weeding lawn mowing carpentry digging)	Lifestyle factor_Physical activity	Binary	0.97	(0.94, 0.99)	6.09 × 10-3	0.97	(0.94, 1.0)	4.08 × 10-2	0.97	(0.93, 1.01)	1.95 × 10-1	0.98	(0.9, 1.06)	5.66 × 10-1
Wednesday average acceleration	Lifestyle factor_Physical activity	Continuous	0.06	(0.0, 0.12)	4.28 × 10-2	0.08	(0.0, 0.15)	4.23 × 10-2	0.12	(-0.0, 0.23)	7.40 × 10-2	0.23	(-0.06, 0.51)	1.45 × 10-1
Types of physical activity in last 4 weeks: Light DIY (eg: pruning watering the lawn)	Lifestyle factor_Physical activity	Binary	0.98	(0.95, 1.0)	7.95 × 10-2	0.98	(0.95, 1.01)	2.03 × 10-1	0.98	(0.94, 1.03)	4.61 × 10-1	0.97	(0.85, 1.11)	6.75 × 10-1
Average acceleration 03:00 - 03:59	Lifestyle factor_Physical activity	Continuous	0.05	(-0.01, 0.11)	1.36 × 10-1	0.02	(-0.06, 0.1)	6.16 × 10-1	0.13	(0.0, 0.26)	6.71 × 10-2	0.03	(-0.3, 0.36)	8.49 × 10-1
Duration of vigorous activity	Lifestyle factor_Physical activity	Continuous	0.02	(-0.01, 0.06)	1.69 × 10-1	0.03	(-0.01, 0.08)	1.60 × 10-1	0.04	(-0.03, 0.1)	3.26 × 10-1	-0.04	(-0.18, 0.11)	6.34 × 10-1
Duration of moderate activity	Lifestyle factor_Physical activity	Continuous	0.02	(-0.01, 0.05)	1.81 × 10-1	0.02	(-0.01, 0.06)	1.96 × 10-1	0.03	(-0.02, 0.09)	2.91 × 10-1	0.02	(-0.08, 0.13)	6.98 × 10-1
Frequency of walking for pleasure in last 4 weeks	Lifestyle factor_Physical activity	Ordered_Categorical	0.02	(-0.02, 0.06)	2.53 × 10-1	0.01	(-0.03, 0.06)	5.46 × 10-1	0.01	(-0.05, 0.07)	8.06 × 10-1	-0.03	(-0.23, 0.18)	8.11 × 10-1
Average acceleration 11:00 - 11:59	Lifestyle factor_Physical activity	Continuous	0.03	(-0.03, 0.08)	3.44 × 10-1	0.02	(-0.04, 0.09)	4.80 × 10-1	0.02	(-0.06, 0.11)	6.28 × 10-1	0.03	(-0.19, 0.25)	7.87 × 10-1
Frequency of other exercises in last 4 weeks	Lifestyle factor_Physical activity	Ordered_Categorical	0.02	(-0.02, 0.05)	3.98 × 10-1	0.02	(-0.03, 0.07)	3.42 × 10-1	0.05	(-0.03, 0.12)	2.61 × 10-1	0	(-0.14, 0.15)	9.61 × 10-1
Average acceleration 19:00 - 19:59	Lifestyle factor_Physical activity	Continuous	0.02	(-0.03, 0.07)	4.44 × 10-1	0.04	(-0.03, 0.12)	2.60 × 10-1	0.06	(-0.05, 0.17)	3.13 × 10-1	0.03	(-0.19, 0.25)	8.18 × 10-1
Types of transport used (excluding work): Walk	Lifestyle factor_Physical activity	Binary	0.99	(0.96, 1.02)	6.11 × 10-1	0.99	(0.95, 1.03)	4.95 × 10-1	0.98	(0.93, 1.04)	5.72 × 10-1	0.94	(0.82, 1.08)	4.11 × 10-1
Duration of walks	Lifestyle factor_Physical activity	Continuous	0.01	(-0.03, 0.04)	6.80 × 10-1	0	(-0.04, 0.04)	9.94 × 10-1	0.02	(-0.04, 0.08)	5.50 × 10-1	0.01	(-0.16, 0.19)	9.05 × 10-1
Average acceleration 12:00 - 12:59	Lifestyle factor_Physical activity	Continuous	-0.01	(-0.06, 0.05)	7.83 × 10-1	0	(-0.07, 0.07)	9.96 × 10-1	0.01	(-0.09, 0.11)	8.66 × 10-1	0.15	(-0.1, 0.41)	2.58 × 10-1
Smoking status: Never	Lifestyle factor_Smoking	Binary	0.9	(0.87, 0.93)	6.28 × 10-10	0.89	(0.85, 0.93)	6.23 × 10-7	0.88	(0.82, 0.94)	6.14 × 10-3	0.76	(0.65, 0.9)	1.61 × 10-2
Smoking status	Lifestyle factor_Smoking	Continuous	0.09	(0.06, 0.12)	3.59 × 10-9	0.11	(0.06, 0.15)	4.33 × 10-7	0.11	(0.06, 0.17)	4.87 × 10-3	0.21	(0.05, 0.37)	4.59 × 10-2
Past tobacco smoking	Lifestyle factor_Smoking	Ordered_Categorical	0.11	(0.07, 0.15)	8.25 × 10-8	0.12	(0.07, 0.17)	3.08 × 10-7	0.14	(0.08, 0.2)	3.18 × 10-3	0.28	(0.07, 0.48)	3.87 × 10-2
Ever smoked	Lifestyle factor_Smoking	Binary	1.1	(1.06, 1.15)	1.15 × 10-6	1.11	(1.06, 1.17)	9.26 × 10-6	1.11	(1.05, 1.18)	2.45 × 10-2	1.19	(1.04, 1.36)	8.61 × 10-2
Pack years adult smoking as proportion of life span exposed to smoking	Lifestyle factor_Smoking	Continuous	0.1	(0.04, 0.15)	7.49 × 10-4	0.11	(0.04, 0.19)	2.57 × 10-3	0.13	(0.03, 0.23)	2.81 × 10-2	0.28	(0.01, 0.56)	8.09 × 10-2
Pack years of smoking	Lifestyle factor_Smoking	Continuous	0.09	(0.04, 0.15)	1.01 × 10-3	0.11	(0.04, 0.18)	1.98 × 10-3	0.13	(0.04, 0.22)	2.70 × 10-2	0.3	(0.02, 0.57)	7.21 × 10-2
Smoking status: Current	Lifestyle factor_Smoking	Binary	1.05	(1.01, 1.09)	5.60 × 10-3	1.04	(0.99, 1.09)	9.52 × 10-2	1.03	(0.96, 1.1)	4.05 × 10-1	1.01	(0.84, 1.21)	9.49 × 10-1
Why stopped smoking: Financial reasons	Lifestyle factor_Smoking	Binary	1.06	(1.01, 1.11)	2.80 × 10-2	1.08	(1.01, 1.15)	2.40 × 10-2	1.07	(0.98, 1.16)	1.54 × 10-1	1.17	(0.94, 1.44)	1.81 × 10-1
Current tobacco smoking	Lifestyle factor_Smoking	Ordered_Categorical	0.03	(-0.0, 0.07)	5.89 × 10-2	0.03	(-0.02, 0.08)	1.92 × 10-1	0.03	(-0.04, 0.09)	4.68 × 10-1	-0.05	(-0.22, 0.13)	6.10 × 10-1
Smoking Initiation	Lifestyle factor_Smoking	Binary	1.02	(0.99, 1.05)	1.51 × 10-1	1.04	(1.0, 1.08)	5.87 × 10-2	1.04	(1.0, 1.1)	1.25 × 10-1	1.15	(0.82, 1.62)	4.49 × 10-1
Light smokers at least 100 smokes in lifetime	Lifestyle factor_Smoking	Binary	1.01	(0.96, 1.07)	6.05 × 10-1	1.01	(0.94, 1.08)	8.71 × 10-1	1	(0.92, 1.1)	9.36 × 10-1	1.09	(0.84, 1.4)	5.43 × 10-1
Weight change during worst episode of depression: Gained weight	Mental system	Binary	1.27	(1.19, 1.36)	2.03 × 10-11	1.25	(1.14, 1.37)	4.14 × 10-6	1.24	(1.09, 1.42)	1.31 × 10-2	1.41	(0.98, 2.03)	1.07 × 10-1
Recent poor appetite or overeating	Mental system	Ordered_Categorical	0.13	(0.08, 0.17)	1.12 × 10-7	0.13	(0.07, 0.19)	5.28 × 10-5	0.13	(0.04, 0.22)	1.60 × 10-2	0.14	(-0.09, 0.37)	2.64 × 10-1
Health satisfaction	Mental system	Ordered_Categorical	-0.13	(-0.18, -0.08)	7.44 × 10-7	-0.12	(-0.19, -0.06)	1.95 × 10-4	-0.12	(-0.2, -0.04)	1.88 × 10-2	-0.13	(-0.32, 0.07)	2.43 × 10-1
Suffer from 'nerves'	Mental system	Binary	0.94	(0.91, 0.97)	3.63 × 10-5	0.95	(0.91, 0.99)	8.02 × 10-3	0.95	(0.91, 0.99)	4.87 × 10-2	0.91	(0.82, 1.0)	1.03 × 10-1
Weight change during worst episode of depression: Lost weight	Mental system	Binary	0.87	(0.82, 0.93)	7.59 × 10-5	0.87	(0.79, 0.95)	1.69 × 10-3	0.83	(0.71, 0.96)	2.91 × 10-2	0.93	(0.65, 1.34)	7.07 × 10-1
Tense / 'highly strung'	Mental system	Binary	0.94	(0.91, 0.97)	8.52 × 10-5	0.93	(0.9, 0.97)	9.22 × 10-4	0.93	(0.88, 0.98)	2.19 × 10-2	0.94	(0.84, 1.05)	3.09 × 10-1
Nervous feelings	Mental system	Binary	0.95	(0.92, 0.98)	3.37 × 10-4	0.95	(0.91, 0.98)	3.98 × 10-3	0.94	(0.89, 0.99)	3.75 × 10-2	0.96	(0.84, 1.1)	5.96 × 10-1
Impact on normal roles during worst period of depression	Mental system	Continuous	0.1	(0.04, 0.16)	1.90 × 10-3	0.08	(-0.01, 0.16)	7.71 × 10-2	0.07	(-0.05, 0.2)	2.68 × 10-1	0.04	(-0.29, 0.37)	8.29 × 10-1
General happiness with own health	Mental system	Ordered_Categorical	-0.08	(-0.13, -0.02)	7.25 × 10-3	-0.04	(-0.11, 0.04)	3.62 × 10-1	-0.02	(-0.15, 0.1)	7.18 × 10-1	-0.15	(-0.39, 0.09)	2.60 × 10-1
Illness injury bereavement stress in last 2 years: Serious illness injury or assault to yourself	Mental system	Binary	1.03	(1.0, 1.05)	3.01 × 10-2	1.04	(1.0, 1.07)	4.28 × 10-2	1.04	(0.99, 1.09)	1.49 × 10-1	1.16	(1.06, 1.28)	7.21 × 10-3
F17 Mental and behavioural disorders due to use of tobacco	Mental system	Binary	1.03	(1.0, 1.05)	3.17 × 10-2	1.03	(1.0, 1.07)	5.48 × 10-2	1.04	(0.99, 1.09)	1.65 × 10-1	1.18	(1.04, 1.33)	2.59 × 10-2
Did your sleep change?	Mental system	Binary	0.93	(0.87, 1.0)	3.59 × 10-2	0.89	(0.82, 0.98)	1.63 × 10-2	0.86	(0.74, 1.01)	9.52 × 10-2	0.66	(0.49, 0.89)	2.27 × 10-2
Weight change during worst episode of depression: Stayed about the same or was on a diet	Mental system	Binary	0.93	(0.87, 1.0)	4.70 × 10-2	0.95	(0.87, 1.05)	3.42 × 10-1	0.99	(0.88, 1.11)	8.52 × 10-1	1.08	(0.89, 1.33)	4.56 × 10-1
Illness injury bereavement stress in last 2 years: Financial difficulties	Mental system	Binary	1.02	(0.99, 1.05)	1.19 × 10-1	1.03	(0.99, 1.06)	1.65 × 10-1	1.02	(0.97, 1.07)	4.54 × 10-1	0.92	(0.81, 1.05)	2.61 × 10-1
Worrier / anxious feelings	Mental system	Binary	0.98	(0.95, 1.01)	1.37 × 10-1	0.96	(0.92, 1.0)	4.47 × 10-2	0.95	(0.89, 1.01)	1.05 × 10-1	0.95	(0.83, 1.09)	5.04 × 10-1
Worry too long after embarrassment	Mental system	Binary	1.02	(0.99, 1.04)	2.42 × 10-1	1.02	(0.98, 1.06)	3.73 × 10-1	1.02	(0.96, 1.07)	5.97 × 10-1	1.09	(0.98, 1.2)	1.48 × 10-1
Ever taken cannabis	Mental system	Ordered_Categorical	-0.01	(-0.06, 0.03)	6.19 × 10-1	-0.01	(-0.07, 0.05)	6.83 × 10-1	-0.02	(-0.11, 0.07)	7.17 × 10-1	0.1	(-0.1, 0.3)	3.52 × 10-1
Risk taking	Mental system	Binary	1	(0.97, 1.03)	9.20 × 10-1	1	(0.96, 1.05)	9.42 × 10-1	1	(0.95, 1.06)	9.69 × 10-1	1.13	(1.02, 1.25)	5.19 × 10-2
Heel bone mineral density (BMD)	Musculoskeletal system	Continuous	0.2	(0.15, 0.24)	3.40 × 10-20	0.21	(0.15, 0.26)	1.17 × 10-12	0.21	(0.14, 0.28)	4.77 × 10-4	0.12	(-0.03, 0.28)	1.69 × 10-1
Pain type(s) experienced in last month: Knee pain	Musculoskeletal system	Binary	1.09	(1.06, 1.12)	5.07 × 10-9	1.1	(1.06, 1.14)	8.85 × 10-7	1.1	(1.03, 1.16)	9.72 × 10-3	1.15	(0.99, 1.34)	1.05 × 10-1
M15-M19 Arthrosis	Musculoskeletal system	Binary	1.09	(1.06, 1.12)	8.80 × 10-9	1.09	(1.05, 1.13)	1.11 × 10-5	1.1	(1.04, 1.15)	5.60 × 10-3	1.1	(0.98, 1.24)	1.51 × 10-1
Self-reported osteoarthritis	Musculoskeletal system	Binary	1.07	(1.05, 1.1)	7.20 × 10-8	1.08	(1.04, 1.12)	2.62 × 10-5	1.09	(1.03, 1.15)	9.42 × 10-3	1.12	(0.99, 1.28)	9.45 × 10-2
Pain type(s) experienced in last month: Hip pain	Musculoskeletal system	Binary	1.07	(1.04, 1.11)	8.72 × 10-6	1.1	(1.06, 1.14)	2.44 × 10-6	1.11	(1.04, 1.18)	1.34 × 10-2	1.08	(0.9, 1.3)	4.15 × 10-1
Leg pain on walking	Musculoskeletal system	Binary	1.15	(1.09, 1.21)	3.77 × 10-8	1.14	(1.06, 1.22)	3.45 × 10-4	1.08	(0.97, 1.21)	1.73 × 10-1	1.16	(0.93, 1.45)	2.08 × 10-1
M17 Gonarthrosis [arthrosis of knee]	Musculoskeletal system	Binary	1.07	(1.04, 1.11)	2.17 × 10-6	1.06	(1.02, 1.1)	3.05 × 10-3	1.06	(1.01, 1.11)	5.18 × 10-2	1	(0.9, 1.11)	9.81 × 10-1
Self-reported joint disorder	Musculoskeletal system	Binary	1.07	(1.04, 1.1)	1.18 × 10-5	1.06	(1.02, 1.1)	1.54 × 10-3	1.09	(1.03, 1.15)	8.66 × 10-3	1.13	(0.98, 1.31)	1.24 × 10-1
Self-reported bone disorder	Musculoskeletal system	Binary	0.95	(0.93, 0.98)	1.01 × 10-3	0.97	(0.93, 1.01)	1.52 × 10-1	0.98	(0.92, 1.04)	4.49 × 10-1	0.98	(0.84, 1.15)	8.36 × 10-1
M45-M49 Spondylopathies	Musculoskeletal system	Binary	1.04	(1.02, 1.07)	1.12 × 10-3	1.05	(1.01, 1.08)	4.90 × 10-3	1.05	(0.99, 1.1)	1.15 × 10-1	1.11	(0.99, 1.25)	1.08 × 10-1
M05-M14 Inflammatory polyarthropathies	Musculoskeletal system	Binary	1.04	(1.01, 1.07)	3.83 × 10-3	1.07	(1.03, 1.11)	4.42 × 10-4	1.08	(1.01, 1.16)	5.81 × 10-2	1.11	(0.97, 1.26)	1.65 × 10-1
M65-M68 Disorders of synovium and tendon	Musculoskeletal system	Binary	1.03	(1.01, 1.06)	7.24 × 10-3	1.03	(0.99, 1.07)	1.31 × 10-1	1.02	(0.96, 1.09)	4.60 × 10-1	1.11	(0.99, 1.25)	1.01 × 10-1
Diagnoses - main ICD10: M16 Coxarthrosis [arthrosis of hip]	Musculoskeletal system	Binary	1.04	(1.01, 1.07)	1.14 × 10-2	1.05	(1.0, 1.09)	3.04 × 10-2	1.06	(0.99, 1.13)	1.23 × 10-1	1.02	(0.9, 1.15)	7.84 × 10-1
M20-M25 Other joint disorders	Musculoskeletal system	Binary	1.03	(1.01, 1.06)	1.34 × 10-2	1.04	(1.0, 1.07)	4.53 × 10-2	1.04	(0.99, 1.09)	1.66 × 10-1	1.06	(0.94, 1.2)	3.77 × 10-1
M50-M54 Other dorsopathies	Musculoskeletal system	Binary	1.03	(1.0, 1.06)	4.68 × 10-2	1.01	(0.98, 1.05)	4.71 × 10-1	1.01	(0.96, 1.06)	7.29 × 10-1	1.12	(0.98, 1.29)	1.33 × 10-1
Pain type(s) experienced in last month: Neck or shoulder pain	Musculoskeletal system	Binary	0.98	(0.96, 1.0)	1.06 × 10-1	0.98	(0.95, 1.01)	2.66 × 10-1	0.98	(0.94, 1.03)	4.53 × 10-1	0.94	(0.86, 1.01)	1.33 × 10-1
TBBMD	Musculoskeletal system	Continuous	0.14	(0.05, 0.24)	3.79 × 10-3	0.2	(0.07, 0.32)	2.50 × 10-3	0.18	(0.02, 0.34)	5.60 × 10-2	0.46	(0.09, 0.83)	4.47 × 10-1
M19 Other arthrosis	Musculoskeletal system	Binary	1.02	(0.99, 1.04)	1.29 × 10-1	1.03	(1.0, 1.07)	8.36 × 10-2	1.04	(0.99, 1.09)	1.52 × 10-1	1.12	(1.05, 1.2)	6.46 × 10-3
M54 Dorsalgia	Musculoskeletal system	Binary	1.02	(0.99, 1.05)	1.54 × 10-1	1.02	(0.99, 1.06)	2.07 × 10-1	1.03	(0.98, 1.09)	2.31 × 10-1	1.06	(0.85, 1.33)	6.28 × 10-1
M25 Other joint disorders, not elsewhere classified	Musculoskeletal system	Binary	1.02	(0.99, 1.04)	2.10 × 10-1	1.02	(0.99, 1.05)	2.65 × 10-1	1.01	(0.96, 1.06)	7.93 × 10-1	1.02	(0.92, 1.13)	6.83 × 10-1
M20 Acquired deformities of fingers and toes	Musculoskeletal system	Binary	1	(0.97, 1.02)	8.25 × 10-1	1	(0.97, 1.04)	8.07 × 10-1	1.01	(0.97, 1.06)	6.24 × 10-1	1.08	(0.96, 1.2)	2.21 × 10-1
C50 Malignant neoplasm of breast	Neoplasm	Binary	0.98	(0.95, 1.01)	1.76 × 10-1	0.98	(0.94, 1.02)	3.02 × 10-1	0.99	(0.92, 1.07)	8.66 × 10-1	1.03	(0.89, 1.19)	6.72 × 10-1
Cancer diagnosed by doctor	Neoplasm	Binary	0.98	(0.94, 1.02)	2.49 × 10-1	0.96	(0.92, 1.01)	1.25 × 10-1	0.96	(0.9, 1.03)	3.01 × 10-1	0.89	(0.75, 1.05)	2.24 × 10-1
G50-G59 Nerve, nerve root and plexus disorders	Nervous system	Binary	1.08	(1.05, 1.12)	3.21 × 10-8	1.08	(1.04, 1.12)	7.99 × 10-5	1.07	(1.02, 1.13)	2.00 × 10-2	1.03	(0.89, 1.2)	6.91 × 10-1
Diagnoses - main ICD10: G56 Mononeuropathies of upper limb	Nervous system	Binary	1.09	(1.05, 1.13)	3.59 × 10-6	1.08	(1.03, 1.13)	8.26 × 10-4	1.07	(1.0, 1.15)	9.90 × 10-2	1.22	(1.09, 1.38)	1.99 × 10-2
Pain type(s) experienced in last month: Headache	Nervous system	Binary	0.95	(0.92, 0.97)	5.15 × 10-5	0.94	(0.9, 0.97)	5.05 × 10-4	0.94	(0.89, 0.99)	4.47 × 10-2	0.92	(0.81, 1.04)	2.14 × 10-1
G40-G47 Episodic and paroxysmal disorders	Nervous system	Binary	1.03	(1.0, 1.06)	2.74 × 10-2	1.04	(0.99, 1.08)	8.67 × 10-2	1.04	(0.98, 1.11)	1.96 × 10-1	1.02	(0.87, 1.2)	7.98 × 10-1
Self-reported migraine	Nervous system	Binary	0.98	(0.94, 1.02)	3.49 × 10-1	1.01	(0.97, 1.06)	6.46 × 10-1	1.02	(0.96, 1.09)	4.89 × 10-1	0.88	(0.68, 1.14)	3.69 × 10-1
Ever taken oral contraceptive pill	Other	Binary	0.92	(0.89, 0.95)	2.90 × 10-6	0.93	(0.89, 0.98)	2.97 × 10-3	0.95	(0.89, 1.01)	1.25 × 10-1	0.98	(0.81, 1.18)	8.36 × 10-1
Facial ageing	Other	Ordered_Categorical	0.07	(0.03, 0.11)	8.34 × 10-4	0.07	(0.01, 0.12)	1.70 × 10-2	0.04	(-0.02, 0.11)	2.58 × 10-1	0.05	(-0.05, 0.15)	4.21 × 10-1
Had other major operations	Other	Binary	1.06	(1.02, 1.1)	1.17 × 10-3	1.06	(1.01, 1.12)	1.33 × 10-2	1.09	(1.01, 1.17)	4.93 × 10-2	1.12	(0.96, 1.31)	1.98 × 10-1
Exposure to tobacco smoke outside home	Other	Continuous	0.04	(0.02, 0.07)	1.52 × 10-3	0.06	(0.02, 0.09)	2.06 × 10-3	0.07	(0.02, 0.11)	2.43 × 10-2	0.16	(0.05, 0.27)	1.50 × 10-2
Maximum heart rate during fitness test	Other	Continuous	-0.1	(-0.17, -0.04)	2.24 × 10-3	-0.1	(-0.19, -0.02)	1.48 × 10-2	-0.08	(-0.2, 0.03)	1.72 × 10-1	0.03	(-0.19, 0.25)	7.98 × 10-1
Disability living allowance	Other	Binary	1.04	(1.01, 1.07)	5.84 × 10-3	1.05	(1.01, 1.09)	9.45 × 10-3	1.06	(1.01, 1.12)	5.19 × 10-2	1.17	(1.02, 1.35)	4.83 × 10-2
Offspring birth weight	Other	Continuous	0.05	(0.01, 0.09)	1.18 × 10-2	0.07	(0.01, 0.12)	1.23 × 10-2	0.09	(0.01, 0.18)	5.86 × 10-2	0.02	(-0.17, 0.22)	8.22 × 10-1
Length of mobile phone use	Other	Ordered_Categorical	-0.03	(-0.06, -0.01)	1.54 × 10-2	-0.03	(-0.07, 0.0)	5.64 × 10-2	-0.02	(-0.07, 0.03)	4.60 × 10-1	-0.04	(-0.19, 0.1)	6.02 × 10-1
logMAR final (left)	Other	Continuous	0.07	(0.01, 0.13)	2.52 × 10-2	0.08	(0.0, 0.16)	4.15 × 10-2	0.1	(-0.02, 0.22)	1.16 × 10-1	0.36	(0.12, 0.59)	1.42 × 10-2
Hair colour (natural before greying): Blonde	Other	Binary	0.97	(0.94, 1.0)	4.21 × 10-2	0.96	(0.93, 0.99)	1.71 × 10-2	0.96	(0.92, 1.0)	1.04 × 10-1	1.06	(0.93, 1.21)	4.09 × 10-1
Age at last live birth	Other	Continuous	-0.04	(-0.09, 0.0)	6.32 × 10-2	-0.04	(-0.1, 0.02)	2.11 × 10-1	-0.01	(-0.1, 0.08)	7.82 × 10-1	-0.05	(-0.29, 0.19)	7.13 × 10-1
Number of operations self-reported	Other	Continuous	0.03	(-0.01, 0.06)	1.44 × 10-1	0.02	(-0.02, 0.06)	2.76 × 10-1	0.02	(-0.04, 0.07)	5.68 × 10-1	0.06	(-0.15, 0.27)	5.85 × 10-1
Age at first live birth	Other	Continuous	-0.04	(-0.12, 0.03)	2.86 × 10-1	-0.08	(-0.17, 0.01)	6.88 × 10-2	-0.11	(-0.22, 0.01)	1.12 × 10-1	-0.09	(-0.46, 0.28)	6.43 × 10-1
Years since last breast cancer screening / mammogram	Other	Continuous	-0.02	(-0.06, 0.02)	3.36 × 10-1	-0.02	(-0.08, 0.03)	3.91 × 10-1	-0.02	(-0.1, 0.06)	6.63 × 10-1	0.12	(0.02, 0.23)	4.28 × 10-2
Weekly usage of mobile phone in last 3 months	Other	Ordered_Categorical	0.01	(-0.02, 0.05)	3.82 × 10-1	0.03	(-0.01, 0.07)	1.17 × 10-1	0.05	(-0.01, 0.1)	1.33 × 10-1	0.07	(-0.08, 0.23)	3.88 × 10-1
Hearing aid user	Other	Binary	0.99	(0.95, 1.02)	4.13 × 10-1	1	(0.95, 1.04)	8.34 × 10-1	1	(0.94, 1.06)	9.56 × 10-1	1.04	(0.95, 1.14)	4.08 × 10-1
Hand grip strength (left)	Other	Continuous	0.01	(-0.02, 0.04)	5.61 × 10-1	0.01	(-0.04, 0.05)	8.05 × 10-1	0.02	(-0.03, 0.07)	5.29 × 10-1	0.05	(-0.06, 0.16)	4.01 × 10-1
Had major operations	Other	Binary	1.01	(0.97, 1.05)	7.08 × 10-1	1.02	(0.96, 1.07)	5.72 × 10-1	1.03	(0.95, 1.12)	4.73 × 10-1	1.11	(0.94, 1.32)	2.44 × 10-1
Ever had same-sex intercourse	Other	Binary	1	(0.98, 1.03)	7.73 × 10-1	1	(0.97, 1.04)	8.31 × 10-1	1.01	(0.95, 1.07)	8.48 × 10-1	0.99	(0.88, 1.12)	8.78 × 10-1
Number of children fathered	Other	Continuous	0	(-0.03, 0.04)	7.93 × 10-1	0	(-0.05, 0.05)	8.87 × 10-1	-0.01	(-0.08, 0.06)	8.47 × 10-1	-0.02	(-0.19, 0.15)	8.33 × 10-1
Hands-free device/speakerphone use with mobile phone in last 3 month	Other	Ordered_Categorical	0	(-0.04, 0.03)	8.01 × 10-1	-0.02	(-0.06, 0.02)	2.77 × 10-1	-0.03	(-0.08, 0.02)	2.81 × 10-1	-0.11	(-0.25, 0.04)	1.88 × 10-1
Average total household income before tax	Other_Education/socioeconomic status	Ordered_Categorical	-0.06	(-0.09, -0.03)	8.54 × 10-5	-0.06	(-0.1, -0.02)	9.46 × 10-4	-0.06	(-0.12, -0.01)	3.47 × 10-2	-0.07	(-0.19, 0.05)	3.04 × 10-1
Qualifications: NVQ or HND or HNC or equivalent	Other_Education/socioeconomic status	Binary	1.04	(1.01, 1.07)	4.13 × 10-3	1.05	(1.01, 1.09)	7.49 × 10-3	1.06	(1.01, 1.12)	5.28 × 10-2	1.03	(0.94, 1.14)	4.97 × 10-1
Townsend deprivation index at recruitment	Other_Education/socioeconomic status	Continuous	0.02	(-0.01, 0.05)	2.03 × 10-1	0.03	(0, 0.07)	8.40 × 10-2	0.03	(-0.01, 0.08)	2.02 × 10-1	0	(-0.14, 0.14)	9.94 × 10-1
Qualifications: O levels/GCSEs or equivalent	Other_Education/socioeconomic status	Binary	0.99	(0.96, 1.01)	3.18 × 10-1	0.99	(0.95, 1.03)	5.16 × 10-1	1	(0.94, 1.07)	9.08 × 10-1	0.99	(0.81, 1.22)	9.44 × 10-1
Qualifications: A levels/AS levels or equivalent	Other_Education/socioeconomic status	Binary	0.99	(0.96, 1.02)	4.71 × 10-1	0.98	(0.95, 1.02)	3.81 × 10-1	0.98	(0.94, 1.03)	5.17 × 10-1	1	(0.88, 1.15)	9.74 × 10-1
Qualifications: College or University degree	Other_Education/socioeconomic status	Binary	1	(0.97, 1.03)	7.67 × 10-1	0.98	(0.95, 1.02)	2.61 × 10-1	0.97	(0.92, 1.02)	2.55 × 10-1	0.97	(0.83, 1.13)	6.96 × 10-1
Length of working week for main job	Other_Employment	Continuous	0.04	(0.01, 0.08)	9.97 × 10-3	0.04	(-0.0, 0.09)	5.21 × 10-2	0.04	(-0.02, 0.1)	2.41 × 10-1	0.01	(-0.11, 0.14)	8.26 × 10-1
Current employment status: Looking after home and/or family	Other_Employment	Binary	0.97	(0.94, 1.0)	6.80 × 10-2	0.97	(0.94, 1.01)	1.84 × 10-1	0.98	(0.93, 1.03)	4.56 × 10-1	0.99	(0.84, 1.15)	8.71 × 10-1
Noisy workplace	Other_Employment	Ordered_Categorical	0.04	(-0.01, 0.08)	9.73 × 10-2	0.05	(-0.01, 0.11)	1.34 × 10-1	0.05	(-0.05, 0.14)	3.39 × 10-1	0.04	(-0.12, 0.19)	6.31 × 10-1
Current employment status: Unable to work because of sickness or disability	Other_Employment	Binary	1.03	(0.99, 1.06)	1.14 × 10-1	1.01	(0.97, 1.05)	6.23 × 10-1	0.99	(0.93, 1.06)	8.56 × 10-1	-0.04	(-0.2, 0.12)	6.26 × 10-1
Transport type for commuting to job workplace: Car/motor vehicle	Other_Employment	Binary	1.02	(0.97, 1.06)	4.67 × 10-1	1.01	(0.96, 1.07)	7.09 × 10-1	1.01	(0.93, 1.09)	8.18 × 10-1	0.91	(0.75, 1.09)	3.19 × 10-1
Workplace very cold: Rarely/never	Other_Employment	Binary	1.02	(0.97, 1.07)	5.34 × 10-1	1.03	(0.96, 1.1)	4.66 × 10-1	1.05	(0.91, 1.21)	5.22 × 10-1	1.05	(0.81, 1.36)	7.40 × 10-1
Job involved shift work: Yes	Other_Employment	Binary	0.99	(0.94, 1.04)	6.09 × 10-1	1	(0.93, 1.07)	8.98 × 10-1	1.01	(0.92, 1.1)	9.18 × 10-1	1.1	(0.87, 1.4)	4.43 × 10-1
Workplace very noisy: Rarely/never	Other_Employment	Binary	0.99	(0.94, 1.04)	6.90 × 10-1	0.99	(0.93, 1.06)	7.61 × 10-1	0.98	(0.9, 1.07)	6.48 × 10-1	0.97	(0.82, 1.14)	7.03 × 10-1
Transport type for commuting to job workplace: Walk	Other_Employment	Binary	1	(0.96, 1.05)	8.47 × 10-1	1.02	(0.96, 1.08)	5.15 × 10-1	1.03	(0.94, 1.11)	5.67 × 10-1	1.09	(0.9, 1.32)	4.15 × 10-1
Workplace very hot: Rarely/never	Other_Employment	Binary	1	(0.95, 1.05)	9.27 × 10-1	1	(0.94, 1.07)	9.23 × 10-1	1	(0.89, 1.12)	9.80 × 10-1	0.97	(0.75, 1.27)	8.42 × 10-1
Immature reticulocyte fraction	Other_Hematological test	Continuous	0.12	(0.1, 0.15)	9.71 × 10-17	0.12	(0.08, 0.16)	2.70 × 10-9	0.12	(0.06, 0.17)	2.40 × 10-3	0.18	(0.06, 0.29)	1.53 × 10-2
Red blood cell (erythrocyte) distribution width	Other_Hematological test	Continuous	0.1	(0.08, 0.13)	6.57 × 10-14	0.09	(0.06, 0.12)	4.49 × 10-7	0.09	(0.04, 0.13)	3.92 × 10-3	0.11	(-0.02, 0.24)	1.18 × 10-1
High light scatter reticulocyte count	Other_Hematological test	Continuous	0.13	(0.1, 0.17)	1.37 × 10-13	0.14	(0.09, 0.18)	1.54 × 10-9	0.13	(0.08, 0.19)	1.44 × 10-3	0.2	(0.05, 0.36)	3.36 × 10-2
High light scatter reticulocyte percentage	Other_Hematological test	Continuous	0.12	(0.09, 0.16)	5.96 × 10-12	0.13	(0.09, 0.17)	2.81 × 10-9	0.13	(0.07, 0.19)	1.85 × 10-3	0.19	(0.03, 0.35)	4.49 × 10-2
Reticulocyte count	Other_Hematological test	Continuous	0.1	(0.07, 0.14)	2.35 × 10-8	0.09	(0.05, 0.14)	2.94 × 10-5	0.1	(0.03, 0.16)	1.49 × 10-2	0.23	(0.08, 0.37)	1.43 × 10-2
Reticulocyte percentage	Other_Hematological test	Continuous	0.1	(0.07, 0.14)	9.15 × 10-8	0.09	(0.05, 0.14)	2.12 × 10-5	0.1	(0.03, 0.16)	1.63 × 10-2	0.18	(0.01, 0.36)	7.28 × 10-2
Eosinophill count	Other_Hematological test	Continuous	0.07	(0.04, 0.1)	8.77 × 10-7	0.06	(0.02, 0.1)	1.68 × 10-3	0.04	(-0.02, 0.1)	2.62 × 10-1	0.09	(-0.04, 0.22)	2.11 × 10-1
Monocyte percentage	Other_Hematological test	Continuous	-0.04	(-0.07, -0.02)	8.17 × 10-4	-0.04	(-0.07, -0.01)	1.59 × 10-2	-0.03	(-0.08, 0.01)	2.00 × 10-1	0.01	(-0.08, 0.1)	8.96 × 10-1
Eosinophill percentage	Other_Hematological test	Continuous	0.04	(0.01, 0.07)	2.02 × 10-2	0.02	(-0.01, 0.06)	2.38 × 10-1	0.03	(-0.03, 0.08)	3.72 × 10-1	0.12	(-0.01, 0.26)	1.16 × 10-1
Mean reticulocyte volume	Other_Hematological test	Continuous	0.03	(0.0, 0.06)	2.37 × 10-2	0.02	(-0.02, 0.06)	2.82 × 10-1	0.02	(-0.04, 0.08)	5.40 × 10-1	0.05	(-0.1, 0.2)	5.19 × 10-1
Platelet count	Other_Hematological test	Continuous	-0.02	(-0.05, 0.01)	1.71 × 10-1	-0.02	(-0.06, 0.02)	2.76 × 10-1	-0.01	(-0.07, 0.04)	6.44 × 10-1	-0.03	(-0.15, 0.08)	5.93 × 10-1
Forced vital capacity (FVC) Best measure	Respiratory System	Continuous	-0.12	(-0.18, -0.06)	3.88 × 10-5	-0.12	(-0.18, -0.06)	9.52 × 10-5	-0.15	(-0.22, -0.07)	1.11 × 10-2	-0.19	(-0.53, 0.15)	3.21 × 10-1
Shortness of breath walking on level ground	Respiratory system	Binary	1.09	(1.04, 1.15)	1.14 × 10-3	1.06	(1.0, 1.13)	6.75 × 10-2	1.02	(0.9, 1.15)	8.07 × 10-1	1.38	(1.09, 1.74)	1.99 × 10-2
Wheeze or whistling in the chest in last year	Respiratory System	Binary	1.05	(1.01, 1.09)	1.68 × 10-2	1.07	(1.02, 1.12)	7.34 × 10-3	1.07	(1.01, 1.14)	5.94 × 10-2	1.16	(0.96, 1.39)	1.71 × 10-1
Forced expiratory volume in 1-second (FEV1) Best measure	Respiratory System	Continuous	-0.05	(-0.1, -0.0)	3.86 × 10-2	-0.07	(-0.13, -0.02)	1.22 × 10-2	-0.09	(-0.17, -0.02)	5.46 × 10-2	-0.13	(-0.4, 0.14)	3.81 × 10-1
Blood clot DVT bronchitis emphysema asthma rhinitis eczema allergy diagnosed by doctor: Asthma	Respiratory system	Binary	1.02	(1.0, 1.05)	1.08 × 10-1	1.02	(0.99, 1.05)	2.50 × 10-1	1.03	(0.98, 1.08)	2.41 × 10-1	1.04	(0.91, 1.17)	5.91 × 10-1
Diagnoses - main ICD10: R07 Pain in throat and chest	Respiratory System	Binary	1.01	(0.98, 1.05)	4.03 × 10-1	1.02	(0.98, 1.07)	2.80 × 10-1	1.03	(0.96, 1.1)	4.06 × 10-1	1.08	(0.97, 1.2)	2.15 × 10-1
J40-J47 Chronic lower respiratory diseases	Respiratory system	Binary	1.01	(0.99, 1.04)	4.16 × 10-1	1	(0.97, 1.04)	9.59 × 10-1	0.98	(0.92, 1.05)	6.51 × 10-1	1.14	(1.03, 1.27)	3.10 × 10-2
Chest pain or discomfort walking normally	Respiratory System	Binary	1.01	(0.95, 1.08)	6.47 × 10-1	1.02	(0.94, 1.11)	6.47 × 10-1	1.06	(0.94, 1.19)	3.80 × 10-1	1.29	(1.07, 1.57)	2.40 × 10-2
L00-L08 Infections of the skin and subcutaneous tissue	Skin diseases	Binary	1.07	(1.03, 1.1)	1.95 × 10-5	1.07	(1.03, 1.11)	1.26 × 10-3	1.06	(1.01, 1.11)	3.48 × 10-2	1.16	(1.05, 1.27)	1.71 × 10-2
Self-reported dermatology	Skin diseases	Binary	1.01	(0.99, 1.04)	4.00 × 10-1	1.01	(0.97, 1.04)	7.45 × 10-1	1	(0.94, 1.05)	9.05 × 10-1	1.02	(0.9, 1.15)	7.69 × 10-1
Morning/evening person (chronotype)	Sleep-wake disorders	Ordered_Categorical	-0.04	(-0.08, -0.01)	1.73 × 10-2	-0.02	(-0.06, 0.03)	4.22 × 10-1	-0.01	(-0.07, 0.05)	6.85 × 10-1	0.06	(-0.03, 0.15)	2.38 × 10-1
Snoring	Sleep-wake disorders	Binary	1.03	(0.99, 1.06)	1.16 × 10-1	1.02	(0.97, 1.06)	4.78 × 10-1	0.99	(0.93, 1.05)	7.77 × 10-1	0.99	(0.83, 1.18)	9.28 × 10-1
Napping	Sleep-wake disorders	Continuous	-0.01	(-0.04, 0.01)	3.20 × 10-1	-0.02	(-0.06, 0.01)	1.76 × 10-1	-0.03	(-0.07, 0.02)	2.75 × 10-1	-0.09	(-0.16, -0.02)	3.49 × 10-2
Sleeplessness / insomnia	Sleep-wake disorders	Ordered_Categorical	0	(-0.04, 0.03)	8.25 × 10-1	-0.01	(-0.05, 0.03)	5.58 × 10-1	-0.03	(-0.1, 0.03)	3.23 × 10-1	-0.08	(-0.23, 0.07)	3.30 × 10-1
Treatment/medication code: metformin	Treatment/medication	Binary	1.15	(1.12, 1.19)	1.42 × 10-19	1.13	(1.09, 1.18)	2.75 × 10-9	1.13	(1.07, 1.19)	1.53 × 10-3	1.13	(1.01, 1.26)	6.99 × 10-2
Taking other prescription medications	Treatment/medication	Binary	1.1	(1.07, 1.13)	5.24 × 10-12	1.09	(1.05, 1.13)	2.86 × 10-6	1.08	(1.03, 1.14)	1.31 × 10-2	1.12	(1.0, 1.26)	7.75 × 10-2
Medication for cholesterol blood pressure or diabetes: Blood pressure medication	Treatment/medication	Binary	1.13	(1.08, 1.18)	2.75 × 10-7	1.14	(1.08, 1.21)	6.61 × 10-6	1.15	(1.07, 1.24)	5.83 × 10-3	1.18	(1.06, 1.31)	2.05 × 10-2
Number of treatments/medications taken	Treatment/medication	Continuous	0.09	(0.05, 0.12)	7.01 × 10-7	0.08	(0.03, 0.12)	6.74 × 10-4	0.07	(0.02, 0.12)	3.14 × 10-2	0.1	(-0.04, 0.25)	2.10 × 10-1
Treatment/medication code: simvastatin	Treatment/medication	Binary	1.06	(1.03, 1.09)	9.51 × 10-5	1.05	(1.01, 1.09)	6.74 × 10-3	1.05	(1.0, 1.1)	8.41 × 10-2	1.04	(0.94, 1.16)	4.43 × 10-1
Medication for cholesterol blood pressure or diabetes: Cholesterol lowering medication	Treatment/medication	Binary	1.1	(1.05, 1.15)	1.27 × 10-4	1.09	(1.02, 1.16)	1.29 × 10-2	1.04	(0.95, 1.14)	3.77 × 10-1	1.06	(0.88, 1.29)	5.69 × 10-1
Treatment/medication code: bendroflumethiazide	Treatment/medication	Binary	1.05	(1.02, 1.08)	1.49 × 10-4	1.05	(1.01, 1.08)	8.03 × 10-3	1.05	(1.0, 1.1)	6.78 × 10-2	1.06	(0.95, 1.19)	3.05 × 10-1
Medication for pain relief constipation heartburn: Aspirin	Treatment/medication	Binary	1.05	(1.02, 1.09)	3.21 × 10-4	1.06	(1.02, 1.1)	3.65 × 10-3	1.08	(1.02, 1.14)	3.74 × 10-2	1.07	(0.93, 1.22)	4.01 × 10-1
Treatment/medication code: lisinopril	Treatment/medication	Binary	1.05	(1.02, 1.08)	1.05 × 10-3	1.05	(1.01, 1.1)	9.69 × 10-3	1.05	(0.99, 1.12)	1.10 × 10-1	1.15	(1.03, 1.28)	4.26 × 10-2
Treatment/medication code: ramipril	Treatment/medication	Binary	1.04	(1.01, 1.06)	7.16 × 10-3	1.04	(1.01, 1.08)	2.36 × 10-2	1.05	(1.0, 1.1)	5.69 × 10-2	1.1	(0.98, 1.24)	1.34 × 10-1
Age last used hormone-replacement therapy (HRT)	Treatment/medication	Continuous	-0.1	(-0.17, -0.03)	7.67 × 10-3	-0.09	(-0.18, 0.01)	7.63 × 10-2	-0.1	(-0.26, 0.06)	2.35 × 10-1	0.06	(-0.23, 0.34)	7.05 × 10-1
Treatment/medication code: co-codamol	Treatment/medication	Binary	1.03	(1.0, 1.05)	3.54 × 10-2	1.02	(0.99, 1.06)	1.58 × 10-1	1.02	(0.97, 1.07)	4.73 × 10-1	1.01	(0.92, 1.12)	8.26 × 10-1
Treatment/medication code: amlodipine	Treatment/medication	Binary	1.03	(1.0, 1.06)	3.85 × 10-2	1.02	(0.99, 1.06)	2.04 × 10-1	1.02	(0.97, 1.07)	5.15 × 10-1	1.01	(0.95, 1.07)	7.90 × 10-1
Treatment/medication code: atenolol	Treatment/medication	Binary	1.02	(0.99, 1.05)	1.97 × 10-1	1.03	(0.99, 1.06)	1.24 × 10-1	1.03	(0.98, 1.07)	2.65 × 10-1	1.02	(0.92, 1.12)	7.25 × 10-1
Medication for pain relief constipation heartburn: Laxatives (e.g. Dulcolax Senokot)	Treatment/medication	Binary	1.01	(0.99, 1.04)	2.91 × 10-1	1.02	(0.98, 1.05)	3.63 × 10-1	1.02	(0.98, 1.07)	3.69 × 10-1	1.03	(0.91, 1.15)	6.68 × 10-1
Treatment/medication code: ventolin 100micrograms inhaler	Treatment/medication	Binary	1.01	(0.98, 1.03)	5.64 × 10-1	1.02	(0.99, 1.06)	1.90 × 10-1	1.03	(0.97, 1.09)	3.26 × 10-1	1.04	(0.92, 1.16)	5.61 × 10-1
N39 other disorders of urinary system	Urinary system	Binary	1	(0.97, 1.03)	8.07 × 10-1	0.99	(0.95, 1.03)	7.05 × 10-1	1	(0.93, 1.06)	8.83 × 10-1	1.07	(0.94, 1.22)	3.39 × 10-1
Reason for glasses/contact lenses: For short-sightedness i.e. only or mainly for distance viewing such as driving cinema etc (called 'myopia')	Visual system	Binary	0.98	(0.95, 1.0)	1.02 × 10-1	0.97	(0.94, 1.01)	1.76 × 10-1	0.96	(0.91, 1.01)	1.22 × 10-1	0.91	(0.83, 1.0)	7.55 × 10-2

## Sheet: Table S9
Table S9. MR analysis results for additional datasets without UK Biobank participants.
Exposure	Outcome	Type	Data type	IVW_effect	IVW_effect_95%CI	IVW_effect_P	Weight_Median_effect	Weight_Median_effect_95%CI	Weight_Median_effect_P	Weighted_Mode_effect	Weighted_Mode_effect_95%CI	Weighted_Mode_effect_P	MR_Simex_Slope	MR_Simex_Slope (95%CI)	MR_Simex_Slope_P	I2GX	MR_Egger_intercept	MR_Egger_intercept_95%CI	MR_Egger_intercept_P	MRPRESSO_Global_Test_RSSobs	MRPRESSO_Global_Test_P	Cochran’s Q	Cochran’s Q_P	Rucker’s Qʹ	Rucker’s Qʹ_P	Q-Q'	Q-Q'_P	nsnp	SNPs
Child BMI	Disease count	General health	Continuous	0.14	(0.06, 0.22)	6.32 × 10-4	0.16	(0.05, 0.27)	5.72 × 10-3	0.17	(0.02, 0.33)	6.17 × 10-2	-0.08	(-0.63, 0.46)	7.76 × 10-1	0.608932	0.0135	(-0.0145, 0.0414)	0.376305	9.78163	0.47375	7.87684	0.445592	6.98453	0.430493	0.892315	0.344851	9	rs11676272,rs12429545,rs13387838,rs4854349,rs543874,rs6567160,rs7132908,rs7550711,rs987237
Child BMI	Coronary artery disease	Circulatory system	Binary	1.1	(1.06, 1.15)	1.20 × 10-6	1.1	(1.05, 1.16)	2.65 × 10-4	1.1	(1.02, 1.19)	4.16 × 10-2	1.23	(1.02, 1.49)	5.99 × 10-2	0.750197	-0.0047	(-0.0145, 0.0051)	0.374295	10.1082	0.5405	8.39828	0.49456	7.51299	0.482426	0.885292	0.346756	10	rs11676272,rs12429545,rs13253111,rs13387838,rs1421085,rs3829849,rs4854349,rs543874,rs7132908,rs987237
Child BMI	Hypertensive Disease	Circulatory system	Binary	1.21	(1.11, 1.32)	1.33 × 10-5	1.24	(1.11, 1.4)	2.78 × 10-4	1.29	(1.06, 1.58)	3.30 × 10-2	1.47	(1.04, 2.09)	6.84 × 10-2	0.768893	-0.0084	(-0.0274, 0.0106)	0.416622	8.81775	0.571875	6.60987	0.579248	5.86477	0.555626	0.745107	0.38803	9	rs12429545,rs13253111,rs13387838,rs4854349,rs543874,rs6567160,rs7132908,rs8092503,rs987237
Child BMI	Type 2 diabetes	Endocrine, nutritional or metabolic traits	Binary	1.18	(1.12, 1.24)	8.85 × 10-11	1.17	(1.09, 1.25)	2.33 × 10-5	1.16	(1.05, 1.27)	1.29 × 10-2	1.34	(1.13, 1.58)	9.24 × 10-3	0.796268	-0.0052	(-0.0151, 0.0048)	0.339558	8.34279	0.74	6.64888	0.673623	5.61748	0.689992	1.0314	0.309831	10	rs12429545,rs13253111,rs13387838,rs3829849,rs4854349,rs543874,rs7132908,rs7550711,rs8092503,rs987237
Child BMI	Osteoarthritis	Musculoskeletal system	Binary	1.16	(1.06, 1.26)	1.04 × 10-3	1.18	(1.07, 1.31)	1.40 × 10-3	1.22	(1.05, 1.41)	2.53 × 10-2	1.28	(0.83, 1.99)	2.93 × 10-1	0.743439	-0.0034	(-0.0249, 0.018)	0.760386	14.9259	0.280625	12.6051	0.246598	12.4681	0.188186	0.136935	0.711347	11	rs12429545,rs13253111,rs13387838,rs1421085,rs4854349,rs543874,rs6567160,rs7132908,rs7550711,rs8092503,rs987237

## Sheet: Table S10
Table S10. Characteristics of the SNPs associated with adult BMI in Asian population.
SNPs	Effect allele	Non - Effect allele	Effect allele frequency	Association with adult BMI (Asian)
				beta	se	P
rs1558902	A	T	0.15	0.0756	0.007	6.63 × 10-27
rs11030104	A	G	0.55	0.0478	0.0052	2.36 × 10-20
rs574367	T	G	0.21	0.058	0.0064	1.93 × 10-19
rs591166	A	T	0.24	0.0464	0.0062	7.24 × 10-14
rs9356744	T	C	0.57	0.0374	0.0052	5.40 × 10-13
rs261967	C	A	0.41	0.0376	0.0052	7.96 × 10-13
rs2237892	T	C	0.36	0.0298	0.0042	9.29 × 10-13
rs12463617	C	A	0.91	0.0634	0.009	2.08 × 10-12
rs11671664	G	A	0.49	0.0406	0.0058	3.47 × 10-12
rs671	G	A	0.76	0.0378	0.0057	3.40 × 10-11
rs6545814	G	A	0.45	0.0331	0.0052	1.30 × 10-10
rs2535633	G	C	0.42	0.0288	0.0045	1.77 × 10-10
rs16858082	T	C	0.35	0.0324	0.0055	3.79 × 10-9
rs12229654	T	G	0.8	0.0341	0.0058	4.56 × 10-9
rs11142387	C	A	0.41	0.0324	0.0058	2.79 × 10-8
rs11191580	C	T	0.27	0.0295	0.0054	3.83 × 10-8

[truncated: 7 more sheets: Table S11, Table S12, Table S13, Table S14, Table S15, Table S16, Table S17]
